# Supplementary material for: Degree of Functional Divergence in Duplicates Is Associated with Distinct Roles in Plant Evolution
Source: Mol Biol Evol. 2020 Dec 8;38(4):1447–59. doi: 10.1093/molbev/msaa302 (PMC8042753; doi:10.1093/molbev/msaa302)
Supplement: msaa302_Supplementary_Data [file msaa302_supplementary_data.zip]

Archive with 3 entries (3 files):
- Supple_Figs.pdf
- Supplemental Tables.xlsx
- Supplemental_document_ClearCopy.pdf
