# Supplementary material for: Degree of Functional Divergence in Duplicates Is Associated with Distinct Roles in Plant Evolution
Source: Mol Biol Evol. 2020 Dec 8;38(4):1447–59. doi: 10.1093/molbev/msaa302 (PMC8042753; doi:10.1093/molbev/msaa302)
Supplement: msaa302_Supplementary_Data [file msaa302_supplementary_data.zip › Supplemental Tables.xlsx]

## Sheet: S1_Table
S1 Table. Training data of 463 pairs of duplicates with high diversification and 111 pairs of low diversified duplicates
1. High and low degree of functional divergence in training data are assigined to be "1" and "0", respectively.
2. KA is the number of nonsynonymous substitutions per nonsynonymous site by yn00 software in PAML.
3. KS is the number of synonymous substitutions per synonymous site by yn00 software in PAML.
4. The similarity of expression patterns (Re) is attributed to Spearman’s correlation coefficient of expression intensities in the pair among 634 conditions of microarray data.
5. Degree of fucntional divergence (DFD) is inferred by the following formula, logit (DFD) = -0.1228 + 10.3044 KA/KS -1.4177 Re/KS.
6. KR is the number of radical nonsynonymous substitution rate.
7. KC is the number ofconservative nonsynonymous substitution rate.
8. Divergence rate of cis-elements is inferred by the ratio (the number of observed cis-elements / the number of shared cis-elements).
9. The number of cytocine site detected in the promoter region of each paralogs.
10. The number of methylated cytocine site detected in the promoter region of each paralogs.
11. The number of shared Gene ontology terms between a duplicate pair.
12. The summation of the number of Protein-Protein interactions of duplicates.
13. The proportion of shared functional domains in a duplicate pair.
14. References citing phenotypic data.
15. Phenotype categoies; "Normal", "Vegitative", "Reproductive", "Seedling", "Lethal", "Gametophyte", "Timing", "Cellular", "Biochemical", "Physical", "Chemical", "Biological", are assigned to single and double knock-out mutants.
Gene1	Gene2	Classification1	KA2	KS3	KA/KS	Re4	Re/KS	DFD5	KR6	KC7	KR/KC	Divergence rate of cis-elements8	The number of cytocine sites in gene19	The number of methylated cytocine site in gene110	The number of cytocine sites in gene29	The number of methylated cytocine site in gene210	The number of shared Gene ontology terms11	The number of Protein-Protein interactions12	The proportion of shared functional domains13	Reference14	Phenotype of gene115	Phenotype of gene215	Phenotype of double knock-out mutant15
AT5G06650	AT5G06070	1	0.8554	2.6969	0.317179	0.209614	0.0777241	0.954144	0.655175	1.59375	0.41109	630	202	0	186	0	4	0	0.666667	TAIR10	Cellular	Reproductive
AT1G51190	AT2G28550	1	0.7063	2.475	0.285374	-0.187634	-0.0758116	0.949081	0.644716	1.0114	0.637452	9.30769	173	0	166	0	4	0	0.214286	Lloyd et al. (2012)	Vegitative	Timing
AT1G58080	AT1G09795	0	0.1052	0.6841	0.153779	0.403841	0.590325	0.651322	0.0780512	0.161409	0.483561	8.5625	246	75	225	0	2	0	1	Hanada et al. (2009)	Normal	Normal	Seedling
AT5G09900	AT5G64760	1	0.1656	2.1214	0.0780617	0.751894	0.354433	0.544645	0.165545	0.214546	0.77161	11.8333	268	0	149	0	9	190	0.5	TAIR10	Seedling	Gametophyte
AT5G65700	AT3G49670	0	0.0827	0.9122	0.0906599	0.305492	0.334896	0.583358	0.0572093	0.133032	0.430041	9.86667	193	0	244	0	11	0	0.6	Hanada et al. (2009)	Normal	Normal	Vegitative
AT5G64740	AT5G17420	1	0.2399	2.4865	0.096481	0.0555984	0.0223601	0.698389	0.186178	0.372013	0.500461	10.375	187	0	186	0	5	32	1	TAIR10	Vegitative	Cellular
AT3G27920	AT5G35550	1	0.5657	2.154	0.262628	-0.0899801	-0.0417735	0.933554	0.489285	0.918788	0.532534	10.0833	164	0	315	119	4	20	0.5	Lloyd et al. (2012)	Cellular	Reproductive
AT2G34490	AT2G40890	1	0.8451	2.8352	0.298074	0.0217555	0.00767334	0.949682	0.665115	1.40051	0.474911	7.81818	157	0	225	0	2	0	0.388889	Lloyd et al. (2012)	Biochemical	Vegitative
AT5G23260	AT2G45660	1	0.6905	2.8436	0.242826	-0.153646	-0.0540322	0.920995	0.534428	1.3747	0.38876	6.85714	126	0	130	0	8	55	0.833333	TAIR10	Reproductive	Timing
AT4G01500	AT1G01030	1	0.3184	1.0476	0.303933	0.259467	0.247677	0.934495	0.25033	0.510316	0.490539	6.15385	140	0	144	0	5	0	1	Lloyd et al. (2012)	Reproductive	Reproductive
AT4G26840	AT5G55160	0	0.0874	0.6345	0.137746	0.72877	1.14857	0.417808	0.0687841	0.135417	0.507943	8.625	217	0	199	0	4	343	0.5	Hanada et al. (2009)	Normal	Normal	Seedling
AT5G42800	AT1G15950	1	0.5744	2.1021	0.273251	0.120519	0.0573325	0.931602	0.489443	0.868735	0.563398	6.4	150	0	242	0	3	0	0.5	Lloyd et al. (2012)	Reproductive	Vegitative
AT3G58780	AT2G42830	0	0.0899	0.6807	0.13207	0.684079	1.00496	0.453466	0.0775303	0.122352	0.633665	8.83333	198	0	149	0	5	30	0.416667	Hanada et al. (2009)	Normal	Normal	Reproductive
AT1G09090	AT5G51060	1	0.358	2.1031	0.170225	0.807604	0.384006	0.747783	0.265568	0.575018	0.461843	6.54545	158	0	154	0	5	0	0.722222	Lloyd et al. (2012)	Vegitative	Cellular
AT5G47110	AT4G17600	0	0.1424	0.8069	0.176478	0.891524	1.10487	0.532275	0.114635	0.208067	0.550953	5.5	265	0	252	44	4	0	1	Lloyd et al. (2012)	Normal	Normal	Vegitative
AT1G71230	AT1G22920	1	0.0851	0.6793	0.125276	0.493638	0.726687	0.534403	0.0483665	0.150768	0.320801	12.8333	207	13	194	0	10	79	0.5	Lloyd et al. (2012)	Cellular	Vegitative
AT3G13220	AT1G17840	1	0.7691	1.9029	0.404173	0.125427	0.0659135	0.981081	0.591797	1.29717	0.456223	10.8333	264	6	203	48	1	0	0.777778	Lloyd et al. (2012)	Reproductive	Vegitative
AT5G39740	AT3G25520	1	0.0101	0.5738	0.017602	0.914351	1.5935	0.0996988	0.00756578	0.0185404	0.408069	6.93333	149	0	243	21	5	220	0.333333	TAIR10	Vegitative	Vegitative
AT2G23760	AT4G36870	0	0.1773	0.9502	0.186592	0.735083	0.773609	0.668883	0.14322	0.256025	0.559401	6.5	162	12	184	0	4	33	0.444444	Hanada et al. (2009)	Normal	Normal	Vegitative
AT5G14620	AT5G15380	0	0.2597	1.6209	0.16022	0.308657	0.190423	0.77871	0.224635	0.381895	0.588211	17.4	234	0	210	0	4	1	0.714286	TAIR10	Normal	Normal	Cellular
AT5G47770	AT4G17190	0	0.0572	0.5748	0.0995129	0.590011	1.02646	0.365253	0.0469531	0.0891883	0.526449	9	311	0	272	0	3	277	0.545455	Lloyd et al. (2012)	Normal	Normal	Lethal
AT5G64740	AT4G18780	1	0.2763	2.2616	0.12217	0.0674961	0.0298444	0.749085	0.200204	0.476245	0.42038	7.54545	187	0	163	0	5	29	1	TAIR10	Vegitative	Cellular
AT3G27920	AT5G14750	1	0.2798	1.3681	0.204517	-0.252751	-0.184746	0.904349	0.260514	0.409056	0.636866	4.57143	164	0	159	0	4	21	0.583333	Lloyd et al. (2012)	Cellular	Cellular
AT5G10490	AT1G58200	0	0.3747	2.0593	0.181955	0.104383	0.0506886	0.842936	0.296062	0.583145	0.507699	9.6	265	0	234	0	2	0	0.5	Hanada et al. (2009)	Normal	Normal	Vegitative
AT4G24540	AT2G22540	1	0.3266	1.235	0.264453	0.654677	0.530103	0.864206	0.231393	0.60341	0.383476	6.13333	207	0	161	0	9	49	0.428571	TAIR10	Timing	Timing
AT5G66460	AT4G28320	1	0.525	1.8634	0.281743	0.0603567	0.0323906	0.939029	0.407544	0.914905	0.44545	7.5	291	0	154	1	3	0	1	Lloyd et al. (2012)	Vegitative	Vegitative
AT1G15550	AT4G25420	1	0.8247	1.9267	0.428038	0.766068	0.397606	0.976435	0.687679	1.42612	0.482202	10.5556	148	0	105	5	6	2	0.625	TAIR10	Vegitative	Vegitative
AT1G68990	AT5G15700	1	0.2704	2.048	0.132031	0.782677	0.382167	0.667271	0.210987	0.430231	0.490405	7.83333	323	0	234	0	2	3	0.45	Lloyd et al. (2012)	Gametophyte	Vegitative
AT4G04890	AT2G32370	0	0.4149	2.0378	0.203602	-0.0387775	-0.0190291	0.881021	0.310752	0.701085	0.443245	8.46667	227	1	127	28	5	0	1	TAIR10	Normal	Normal	Lethal
AT1G78000	AT1G23090	1	0.419	1.793	0.233687	-0.408502	-0.227832	0.931385	0.31935	0.639754	0.499176	8.06667	287	0	188	67	3	5	1	TAIR10	Vegitative	Vegitative
AT4G34520	AT4G34850	1	0.8912	2.2092	0.403404	-0.0124924	-0.00565471	0.982741	0.721374	1.39859	0.515788	11.6667	228	0	268	0	3	0	0.333333	Lloyd et al. (2012)	Vegitative	Reproductive
AT3G16620	AT2G16640	0	0.1003	0.3895	0.25751	0.714897	1.83542	0.48215	0.0888844	0.143248	0.620492	6.92308	293	3	318	1	1	12	1	Hanada et al. (2009)	Normal	Normal	Vegitative
AT3G03630	AT5G28030	1	0.3569	1.9208	0.185808	0.335992	0.174923	0.824019	0.279769	0.522401	0.535545	11.5	248	0	132	0	2	1	0.5	Lloyd et al. (2012)	Vegitative	Timing
AT5G60910	AT1G69120	1	0.3214	2.3861	0.134697	0.580471	0.243272	0.715092	0.259811	0.576034	0.451035	9.45455	225	0	192	0	7	49	0.833333	TAIR10	Reproductive	Reproductive
AT2G29580	AT1G07360	1	0.0793	0.7527	0.105354	0.40184	0.533864	0.551296	0.0455573	0.141447	0.322079	5.33333	194	0	282	0	0	15	1	Lloyd et al. (2012)	Seedling	Vegitative
AT5G01930	AT4G28320	1	0.5373	2.8206	0.190491	0.119676	0.0424291	0.855686	0.456545	0.804245	0.567669	7.71429	271	7	154	1	3	0	1	Lloyd et al. (2012)	Vegitative	Vegitative
AT5G42190	AT1G75950	1	0.1545	1.2237	0.126256	0.437966	0.357903	0.661673	0.0976096	0.303706	0.321395	9.45455	279	153	201	40	8	338	1	Lloyd et al. (2012)	Seedling	Reproductive
AT5G19360	AT5G12180	0	0.033	0.9523	0.0346529	0.997194	1.04714	0.222648	0.0234696	0.0537552	0.436601	9.2	229	2	193	2	5	29	0.592593	Lloyd et al. (2012)	Normal	Normal	Gametophyte
AT2G40890	AT4G36220	1	0.6922	1.8608	0.371991	-0.028654	-0.0153988	0.976618	0.552207	1.01066	0.546384	9	225	0	160	0	4	2	0.388889	Lloyd et al. (2012)	Vegitative	Reproductive
AT1G61720	AT5G42800	1	0.5756	1.8917	0.304277	0.437509	0.231278	0.936116	0.450695	0.873339	0.516059	5.8	161	1	150	0	2	0	1	Lloyd et al. (2012)	Reproductive	Reproductive
AT5G14070	AT3G02000	0	0.186	1.009	0.184341	0.0338494	0.0335475	0.849301	0.122239	0.30614	0.399293	15.4	136	0	160	0	7	50	1	Hanada et al. (2009)	Normal	Normal	Reproductive
AT1G59820	AT2G41560	1	0.8543	2.3106	0.369731	-0.484737	-0.209788	0.981737	0.711122	1.34046	0.530504	9.6	266	0	326	160	3	15	0.241379	Lloyd et al. (2012)	Gametophyte	Vegitative
AT2G45660	AT5G10140	1	0.6555	2.3557	0.278261	-0.220973	-0.0938033	0.946721	0.588933	0.977563	0.60245	9.63636	130	0	194	1	7	34	0.204545	TAIR10	Timing	Timing
AT2G01940	AT5G03150	1	0.6442	1.8753	0.343518	0.178952	0.0954257	0.963793	0.545231	1.04133	0.523592	9.63636	171	0	254	163	5	5	0.375	Lloyd et al. (2012)	Vegitative	Vegitative
AT5G40330	AT3G27920	1	0.2044	1.0344	0.197602	0.628142	0.607252	0.741242	0.164617	0.308482	0.533634	6.61538	143	10	164	0	6	16	0.583333	TAIR10	Cellular	Cellular
AT3G26810	AT1G12820	1	0.0758	0.888	0.0853604	0.174189	0.196158	0.61743	0.0490549	0.128023	0.383173	8.46154	143	0	170	0	8	5	0.833333	Lloyd et al. (2012)	Vegitative	Vegitative
AT3G56960	AT2G41210	0	0.0566	0.6712	0.0843266	0.970561	1.44601	0.213507	0.0358385	0.100075	0.358116	61	206	0	280	0	6	1	0.464286	TAIR10	Normal	Normal	Gametophyte
AT1G01120	AT1G04220	1	0.3406	1.6324	0.20865	0.602256	0.368939	0.81819	0.271396	0.515292	0.526684	9.18182	187	0	185	0	5	1	0.833333	Lloyd et al. (2012)	Vegitative	Vegitative
AT1G73360	AT1G17920	0	0.141	0.8742	0.16129	0.702574	0.803677	0.598637	0.0860925	0.256017	0.336276	6.75	172	0	245	4	3	0	0.909091	TAIR10	Normal	Normal	Cellular
AT2G15570	AT1G50320	1	0.7742	1.69	0.458107	-0.309739	-0.183278	0.99229	0.571675	1.3211	0.432726	7.625	166	0	277	0	4	0	0.777778	Lloyd et al. (2012)	Vegitative	Vegitative
AT4G14850	AT2G45350	1	0.7401	2.1058	0.351458	0.0607149	0.0288322	0.969465	0.7117	1.08236	0.657545	380	223	12	197	0	2	0	0.15	TAIR10	Vegitative	Vegitative
AT4G31920	AT2G25180	1	0.1919	1.8945	0.101293	0.325989	0.172071	0.663064	0.171965	0.283864	0.605802	7.85714	140	0	175	0	9	11	0.923077	TAIR10	Vegitative	Vegitative
AT3G15990	AT4G02700	1	0.4212	1.6729	0.251778	-0.140847	-0.0841931	0.930277	0.302682	0.686383	0.440981	11	133	0	152	0	3	1	1	Lloyd et al. (2012)	Vegitative	Vegitative
AT5G22000	AT4G14220	0	0.5644	2.7389	0.206068	0.00130937	0.000478064	0.880786	0.4685	0.983722	0.476252	8.55556	220	0	227	0	9	8	1	TAIR10	Normal	Normal	Reproductive
AT3G13890	AT3G28470	1	0.5745	1.8638	0.308241	0.375782	0.201621	0.940898	0.477286	0.93497	0.510483	13.3333	222	0	228	13	5	0	0.583333	Lloyd et al. (2012)	Reproductive	Reproductive
AT2G02220	AT1G09970	1	0.7571	2.2296	0.339568	0.586818	0.263194	0.952713	0.633398	1.27227	0.497848	7.85714	126	0	111	29	7	0	0.323529	Lloyd et al. (2012)	Vegitative	Vegitative
AT4G36220	AT5G25900	1	0.8492	2.3955	0.354498	0.100166	0.0418143	0.969845	0.64653	1.69878	0.380586	7.5	160	0	185	38	4	2	0.461538	TAIR10	Vegitative	Vegitative
AT2G40890	AT2G30490	1	0.7677	1.8849	0.40729	0.774579	0.410939	0.970444	0.576686	1.30606	0.441545	7.27273	225	0	174	0	5	1	0.388889	Lloyd et al. (2012)	Vegitative	Vegitative
AT5G55740	AT2G45350	1	0.7192	2.2158	0.324578	0.720988	0.325385	0.940501	0.640932	1.26926	0.504964	16.3333	149	0	197	0	2	0	0.15	Lloyd et al. (2012)	Biochemical	Biochemical
AT4G21200	AT1G50960	1	0.5179	2.0166	0.256818	-0.0216688	-0.0107452	0.926815	0.431686	0.765812	0.563697	9.63636	167	0	195	0	3	0	1	TAIR10	Vegitative	Vegitative
AT1G09090	AT5G47910	1	0.3259	1.7318	0.188186	0.295278	0.170504	0.828436	0.240073	0.523477	0.458612	7.33333	158	0	173	0	4	0	0.764706	Lloyd et al. (2012)	Vegitative	Vegitative
AT2G30580	AT1G06770	0	0.1562	0.7525	0.207575	0.726246	0.965111	0.656528	0.132954	0.215451	0.617096	6.66667	194	11	236	0	3	11	0.7	TAIR10	Normal	Normal	Vegitative
AT1G52340	AT1G10310	1	0.8812	2.2337	0.394502	-0.145677	-0.065218	0.982617	0.702108	1.15487	0.607956	66	276	0	270	18	4	2	0.428571	Lloyd et al. (2012)	Vegitative	Biochemical
AT1G04820	AT1G50010	1	0	0.1847	0	0.790312	4.27889	0.0020476	0.0001	0.0001	1	11.5	286	10	258	0	5	61	0.411765	TAIR10	Vegitative	Vegitative
AT3G57230	AT4G24540	1	0.6946	1.3151	0.528173	-0.174165	-0.132435	0.99596	0.549367	1.11716	0.491754	10.2	197	0	207	0	6	45	0.833333	TAIR10	Vegitative	Timing
AT3G16320	AT2G20000	1	0.4297	1.6256	0.264333	0.245107	0.150779	0.915846	0.38204	0.643708	0.593498	18.3333	294	60	270	15	10	138	0.28	Lloyd et al. (2012)	Gametophyte	Lethal
AT5G44280	AT1G03770	0	0.2594	0.8458	0.306692	0.862014	1.01917	0.830976	0.209005	0.431502	0.484365	15	230	0	229	57	6	7	0.333333	TAIR10	Normal	Normal	Lethal
AT5G38970	AT3G30180	1	0.1042	0.7681	0.135659	0.37636	0.489988	0.641158	0.0709505	0.177526	0.399663	8.66667	175	12	92	0	2	0	0.5	Lloyd et al. (2012)	Vegitative	Vegitative
AT4G23570	AT4G11260	0	0.1228	0.5305	0.23148	0.112077	0.211268	0.876848	0.0684036	0.224908	0.30414	12.6	194	0	191	0	8	62	0.764706	TAIR10	Normal	Normal	Seedling
AT3G23150	AT3G04580	1	0.3944	2.5544	0.1544	0.588913	0.230549	0.757921	0.307367	0.622887	0.493455	11.2857	155	0	202	8	7	7	0.40625	Lloyd et al. (2012)	Cellular	Vegitative
AT4G18960	AT4G24540	1	0.8402	1.5586	0.539074	-0.0763368	-0.0489778	0.995936	0.571146	1.29229	0.441963	7.91667	150	0	207	0	6	56	0.833333	TAIR10	Reproductive	Timing
AT5G16910	AT3G03050	1	0.0685	1.0769	0.0636085	0.752611	0.698868	0.387418	0.0500232	0.106918	0.467866	9.8	233	0	226	0	5	0	1	Lloyd et al. (2012)	Cellular	Cellular
AT5G23020	AT5G23010	1	0.1213	0.4087	0.296795	-0.0691121	-0.169102	0.95989	0.0849004	0.19168	0.442927	10	185	0	126	4	3	12	1	Lloyd et al. (2012)	Biochemical	Biochemical
AT2G38470	AT2G30250	1	0.4606	1.959	0.23512	0.774127	0.395164	0.85065	0.390904	0.730759	0.534928	7.85714	190	0	267	0	10	14	0.5	Lloyd et al. (2012)	Chemical	Chemical
AT4G24280	AT5G49910	0	0.0512	0.7631	0.0670947	0.784562	1.02812	0.291307	0.030347	0.091225	0.332661	8.27273	253	0	229	0	4	0	0.608696	Hanada et al. (2009)	Normal	Normal	Seedling
AT5G09410	AT2G22300	1	0.4245	2.4828	0.170976	0.287442	0.115773	0.813792	0.358451	0.66297	0.540674	21.75	285	0	255	101	3	0	0.388889	Lloyd et al. (2012)	Vegitative	Vegitative
AT4G09510	AT1G35580	1	0.0645	2.3849	0.0270452	0.106579	0.0446889	0.523105	0.0499928	0.0966789	0.517102	7.75	213	26	135	0	3	5	0.333333	Lloyd et al. (2012)	Vegitative	Vegitative
AT2G41370	AT3G57130	1	0.0812	1.1178	0.0726427	0.134989	0.120763	0.611707	0.0580511	0.124154	0.467573	7.07692	124	0	166	0	5	2	0.619048	Lloyd et al. (2012)	Vegitative	Vegitative
AT1G02050	AT4G34850	1	0.3016	2.3898	0.126203	0.980692	0.410366	0.644702	0.219429	0.489976	0.447835	12.1667	309	3	268	0	3	0	0.833333	Lloyd et al. (2012)	Reproductive	Reproductive
AT5G17420	AT4G18780	1	0.2567	2.0864	0.123035	0.972539	0.466133	0.618721	0.195759	0.41137	0.475871	8	186	0	163	0	4	17	1	Lloyd et al. (2012)	Cellular	Cellular
AT5G57350	AT2G41560	1	0.8746	2.2888	0.382122	0.0432925	0.0189149	0.977858	0.651163	1.51493	0.42983	14	188	0	326	160	3	2	0.517241	Lloyd et al. (2012)	Gametophyte	Vegitative
AT3G58750	AT2G42790	0	0.0735	0.7239	0.101533	0.219206	0.302812	0.621073	0.0599733	0.105836	0.566662	10.5	321	0	237	0	5	2	0.583333	TAIR10	Normal	Normal	Vegitative
AT3G13890	AT1G08810	1	0.6098	1.4526	0.419799	0.0755847	0.052034	0.984159	0.540699	0.908932	0.594874	9.83333	222	0	247	0	5	0	0.388889	Lloyd et al. (2012)	Reproductive	Cellular
AT3G59030	AT4G25640	1	0.6392	2.3406	0.273092	0.142509	0.0608855	0.931176	0.485412	0.910549	0.533099	7.69231	246	0	230	0	5	0	0.4	Lloyd et al. (2012)	Reproductive	Vegitative
AT1G12240	AT2G36190	1	0.5972	1.6776	0.355985	0.22847	0.136188	0.96618	0.483206	0.919325	0.525609	7.41176	165	0	195	0	3	5	1	Lloyd et al. (2012)	Vegitative	Biochemical
AT1G23420	AT1G69180	1	0.5875	1.6243	0.361694	0.000308615	0.000189999	0.973505	0.483516	0.827954	0.583989	7.61538	107	0	165	0	5	4	1	Lloyd et al. (2012)	Reproductive	Reproductive
AT3G58070	AT5G06650	1	0.4797	1.4489	0.331079	-0.178275	-0.123042	0.969622	0.407265	0.80735	0.504447	750	154	0	202	0	4	0	1	TAIR10	Cellular	Cellular
AT4G22890	AT4G11960	0	0.106	0.6167	0.171883	0.619688	1.00485	0.555702	0.0688953	0.184665	0.373082	8.18182	165	0	151	9	3	23	0	Hanada et al. (2009)	Normal	Normal	Vegitative
AT1G73030	AT1G17730	0	0.03	1.3861	0.0216435	0.418383	0.301842	0.41879	0.0157691	0.0580787	0.271513	110	207	0	247	0	5	13	1	Lloyd et al. (2012)	Normal	Normal	Seedling
AT5G27320	AT3G05120	0	0.091	0.7284	0.124931	0.491734	0.675088	0.551672	0.0651062	0.154291	0.42197	8.25	166	0	179	0	10	30	1	Hanada et al. (2009)	Normal	Normal	Vegitative
AT5G17880	AT5G45250	1	0.4199	0.9668	0.434319	0.595478	0.615927	0.970095	0.410205	0.525699	0.780304	550	225	0	294	4	6	0	0.75	TAIR10	Physical	Biological
AT3G57510	AT3G07970	1	0.4561	1.9874	0.229496	0.130501	0.0656641	0.895565	0.430056	0.584487	0.735783	7.06667	210	0	148	0	4	0	0.571429	Lloyd et al. (2012)	Reproductive	Reproductive
AT3G18780	AT1G18450	1	0.5359	2.0994	0.255263	-0.372566	-0.177463	0.940425	0.394015	0.928003	0.424584	53	247	0	333	0	6	25	0.555556	TAIR10	Cellular	Vegitative
AT4G22200	AT2G26650	1	0.5158	2.1701	0.237685	-0.580929	-0.267697	0.937373	0.43077	0.802189	0.536993	9	247	0	172	0	3	37	0.612903	TAIR10	Vegitative	Vegitative
AT4G34000	AT3G19290	0	0.3523	2.1783	0.161732	0.609979	0.280025	0.758911	0.298632	0.487737	0.612281	6.17647	269	0	206	0	7	16	0.4	Lloyd et al. (2012)	Normal	Normal	Vegitative
AT3G27920	AT3G28470	1	0.5779	2.1452	0.269392	0.0539436	0.0251462	0.931976	0.481846	0.976725	0.493328	14	164	0	228	13	4	13	0.5	Lloyd et al. (2012)	Cellular	Reproductive
AT4G22220	AT3G01020	1	0.1621	1.1336	0.142996	0.172204	0.151909	0.756813	0.0838336	0.289849	0.289231	7.33333	224	0	309	0	1	9	1	Lloyd et al. (2012)	Vegitative	Vegitative
AT1G02050	AT5G13930	1	0.636	2.4331	0.261395	0.164124	0.0674548	0.922374	0.490683	1.11264	0.44101	10.6	309	3	235	0	3	2	0.714286	Lloyd et al. (2012)	Reproductive	Reproductive
AT1G06520	AT3G11430	1	0.5224	2.2666	0.230477	0.191119	0.0843197	0.894027	0.391874	0.871118	0.449852	8.90909	199	0	214	0	3	0	1	Lloyd et al. (2012)	Reproductive	Seedling
AT3G60620	AT2G45150	0	0.1298	0.8068	0.160882	0.229968	0.285037	0.755998	0.101798	0.194063	0.524563	8.26667	296	0	280	4	2	0	0.428571	Lloyd et al. (2012)	Normal	Normal	Gametophyte
AT1G04250	AT3G23050	1	0.2038	2.1646	0.0941513	0.662379	0.306005	0.601929	0.143514	0.332826	0.431199	7.73333	121	0	145	0	5	31	0.6	Lloyd et al. (2012)	Vegitative	Vegitative
AT3G15170	AT5G53950	1	0.321	1.2753	0.251705	0.65685	0.515055	0.850769	0.244496	0.518322	0.471707	7.45455	214	0	141	0	6	2	1	TAIR10	Vegitative	Vegitative
AT3G05530	AT4G29040	1	0.5502	1.9304	0.285019	0.441317	0.228614	0.923438	0.47826	0.819936	0.58329	7.91667	265	114	161	0	8	187	0.888889	Lloyd et al. (2012)	Gametophyte	Vegitative
AT5G08640	AT4G21200	1	0.774	1.697	0.456099	-0.00201258	-0.00118596	0.989836	0.653491	1.29178	0.505885	7.28571	219	0	167	0	2	0	0.307692	TAIR10	Vegitative	Vegitative
AT2G22810	AT3G49700	1	0.1876	1.579	0.118809	-0.15102	-0.0956425	0.775044	0.162871	0.257969	0.631359	9.14286	188	0	127	0	3	2	0.533333	Lloyd et al. (2012)	Vegitative	Vegitative
AT3G46790	AT4G18750	1	0.5478	2.6519	0.206569	0.326579	0.123149	0.861898	0.452507	0.92502	0.489187	13	259	0	298	0	1	0	0.142857	Lloyd et al. (2012)	Biochemical	Vegitative
AT3G28470	AT1G14350	1	0.7684	2.0961	0.366586	0.0908556	0.0433451	0.973225	0.573938	1.5414	0.372348	16.6667	228	13	188	0	4	0	0.25	Lloyd et al. (2012)	Reproductive	Cellular
AT2G26170	AT4G19230	1	0.8604	2.1719	0.396151	0.0703128	0.0323739	0.980418	0.686762	1.75187	0.392017	7.38462	165	0	97	0	6	2	0.205882	TAIR10	Vegitative	Seedling
AT5G67260	AT3G50070	0	0.1737	1.1388	0.152529	0.807082	0.708713	0.609245	0.163074	0.246911	0.660454	8.46154	213	31	219	0	5	27	1	Hanada et al. (2009)	Normal	Normal	Vegitative
AT2G38110	AT1G06520	1	0.5781	2.7687	0.208798	0.532884	0.192467	0.852688	0.457178	0.891187	0.512998	8.2	176	0	199	0	4	0	1	Lloyd et al. (2012)	Cellular	Reproductive
AT5G23630	AT5G57350	1	0.8649	2.3934	0.361369	-0.410587	-0.17155	0.979042	0.699231	1.42805	0.489641	35.5	234	60	188	0	3	4	0.185185	Lloyd et al. (2012)	Vegitative	Gametophyte
AT4G39080	AT2G21410	0	0.055	0.5379	0.102249	0.0887195	0.164937	0.667511	0.0365365	0.0936074	0.390316	6.41176	212	0	183	53	5	93	1	Lloyd et al. (2012)	Normal	Normal	Vegitative
AT1G01280	AT5G07990	1	0.699	2.2927	0.304881	0.234849	0.102433	0.946524	0.526322	1.17534	0.447804	9.8	244	0	254	80	2	1	0.470588	Lloyd et al. (2012)	Reproductive	Reproductive
AT1G69120	AT1G26310	1	0.1017	0.6799	0.149581	0.582063	0.8561	0.551024	0.0741047	0.180751	0.409982	11.2857	192	0	196	0	7	47	0.833333	Lloyd et al. (2012)	Reproductive	Reproductive
AT5G07990	AT4G13770	1	0.7351	1.4474	0.507876	-0.25149	-0.173753	0.995306	0.579985	1.21248	0.478346	11.125	254	80	237	0	3	0	0.368421	TAIR10	Reproductive	Biochemical
AT3G60330	AT5G57350	1	0.1989	1.7621	0.112877	-0.293062	-0.166314	0.78178	0.157585	0.281222	0.560358	14.2	280	0	188	0	3	3	0.314815	Lloyd et al. (2012)	Cellular	Gametophyte
AT3G63010	AT3G05120	0	0.2168	1.991	0.10889	-0.034177	-0.0171657	0.735662	0.167958	0.357599	0.469681	7.78571	152	0	179	0	10	26	1	Hanada et al. (2009)	Normal	Normal	Vegitative
AT1G04120	AT3G28860	1	0.872	2.4392	0.357494	0.228561	0.0937034	0.968571	0.687623	1.56258	0.440056	10.0833	222	0	78	0	3	6	0.5	Lloyd et al. (2012)	Vegitative	Vegitative
AT4G25420	AT5G51810	1	0.1475	0.7866	0.187516	0.844977	1.07421	0.571136	0.13259	0.202821	0.653731	9.83333	105	5	172	0	6	1	0.75	TAIR10	Vegitative	Vegitative
AT4G36290	AT4G36280	0	0.1156	0.3204	0.360799	0.371984	1.161	0.875341	0.0903396	0.16869	0.535535	14.25	277	0	299	17	0	0	1	Lloyd et al. (2012)	Normal	Normal	Biological
AT1G60220	AT1G10570	0	0.301	0.6881	0.437436	0.639698	0.929659	0.955499	0.241256	0.451321	0.534556	110	212	48	226	15	7	0	0.5	TAIR10	Normal	Normal	Timing
AT4G24540	AT1G65360	1	0.9055	2.5336	0.357397	0.0270376	0.0106716	0.971936	0.722026	2.27442	0.317455	10.6667	207	0	57	0	2	25	0.75	Lloyd et al. (2012)	Timing	Gametophyte
AT3G08730	AT3G08720	1	0.058	0.4523	0.128233	0.121157	0.267869	0.693976	0.034337	0.107402	0.319705	8.4375	300	0	222	0	4	162	0.461538	Lloyd et al. (2012)	Gametophyte	Reproductive
AT3G15020	AT1G53240	0	0.0661	0.6969	0.0948486	0.304764	0.437313	0.558367	0.0424298	0.110681	0.383351	7.22222	194	0	250	0	4	28	1	TAIR10	Normal	Normal	Vegitative
AT3G53130	AT5G05690	1	0.9087	2.3184	0.391951	0.508481	0.219324	0.973534	0.742207	1.45742	0.509262	7.54545	245	0	155	0	4	0	0.162791	TAIR10	Vegitative	Vegitative
AT5G22500	AT3G44540	1	0.1627	0.8134	0.200025	0.388287	0.477363	0.779291	0.114774	0.253412	0.452913	11.7778	187	0	159	0	7	5	0.545455	Lloyd et al. (2012)	Biochemical	Biochemical
AT2G40890	AT3G10570	1	0.8654	1.8473	0.468467	-0.192361	-0.104131	0.992248	0.675676	1.52956	0.441745	5.84615	225	0	306	0	2	0	0.368421	Lloyd et al. (2012)	Vegitative	Cellular
AT5G13550	AT1G23090	1	0.7649	2.1933	0.348744	0.17211	0.0784706	0.966415	0.561983	1.32859	0.422991	7.26667	248	0	188	67	3	6	1	Lloyd et al. (2012)	Reproductive	Vegitative
AT5G67160	AT4G24510	1	0.8688	1.9359	0.448784	-0.0290311	-0.0149962	0.989259	0.757613	1.31985	0.574015	10	201	0	322	6	2	0	1	Lloyd et al. (2012)	Biochemical	Vegitative
AT2G45970	AT5G07990	1	0.89	2.1003	0.423749	0.162331	0.0772892	0.984235	0.705703	1.60651	0.439276	9.77778	182	0	254	80	2	0	0.411765	Lloyd et al. (2012)	Vegitative	Reproductive
AT3G24140	AT5G53210	1	0.536	1.993	0.268941	0.345944	0.17358	0.917007	0.41901	0.899729	0.465708	8.83333	195	0	160	0	5	7	1	Lloyd et al. (2012)	Vegitative	Vegitative
AT3G09820	AT5G03300	0	0.0508	0.5022	0.101155	0.795217	1.58347	0.209924	0.0342237	0.0864845	0.39572	6.4	207	0	229	3	2	182	0.636364	Hanada et al. (2009)	Normal	Normal	Seedling
AT1G27080	AT1G12110	1	0.755	1.9414	0.388895	-0.0734393	-0.037828	0.980888	0.54091	1.415	0.382269	64	181	0	180	0	4	36	0.666667	Lloyd et al. (2012)	Reproductive	Reproductive
AT4G39350	AT4G18780	1	0.2842	2.5049	0.113458	0.190299	0.0759705	0.718811	0.211079	0.495214	0.426239	7.90909	206	0	163	0	4	7	1	TAIR10	Vegitative	Cellular
AT2G22780	AT5G09660	0	0.199	1.6791	0.118516	-0.321732	-0.19161	0.797387	0.183489	0.235573	0.778904	10.7	116	77	253	0	4	116	0.25	Hanada et al. (2009)	Normal	Normal	Vegitative
AT1G48630	AT1G18080	1	0.0941	1.8532	0.050777	0.726423	0.391983	0.461246	0.0543462	0.176964	0.307104	11.7143	282	0	205	0	7	48	0.290323	Lloyd et al. (2012)	Vegitative	Vegitative
AT1G01480	AT3G49700	1	0.4222	2.6925	0.156806	0.222251	0.0825446	0.798337	0.333952	0.687818	0.485524	7	187	0	127	0	2	2	0.533333	Lloyd et al. (2012)	Vegitative	Vegitative
AT4G31500	AT5G07990	1	0.6837	1.7296	0.395294	-0.27564	-0.159366	0.984878	0.549184	1.03628	0.529958	7	177	0	254	80	3	2	0.411765	TAIR10	Lethal	Reproductive
AT5G61420	AT5G40330	1	0.5568	1.5659	0.355578	0.286374	0.182881	0.963803	0.468987	0.904564	0.518468	8.53846	174	0	143	10	4	3	0.5	Lloyd et al. (2012)	Biochemical	Cellular
AT3G48750	AT3G50500	1	0.6701	2.2539	0.297307	0.28498	0.126439	0.940559	0.555821	1.35915	0.408948	17	129	0	244	0	6	304	0.368421	Lloyd et al. (2012)	Gametophyte	Vegitative
AT2G46590	AT3G61850	1	0.1785	0.7965	0.224105	0.615516	0.772776	0.748546	0.14683	0.258548	0.567902	8.64286	134	0	145	0	5	0	0.25	Lloyd et al. (2012)	Vegitative	Vegitative
AT2G33340	AT1G04510	0	0.0865	0.668	0.129491	0.541125	0.810068	0.515758	0.0606555	0.138272	0.438667	9.09091	192	0	186	0	3	382	0.229167	Lloyd et al. (2012)	Normal	Normal	Vegitative
AT1G09970	AT4G39400	1	0.6447	2.6357	0.244603	-0.200496	-0.0760693	0.924526	0.521481	1.19186	0.437534	9.90909	111	29	153	0	11	48	0.521739	Lloyd et al. (2012)	Vegitative	Vegitative
AT5G62470	AT3G13890	1	0.6799	2.2445	0.302918	0.123428	0.0549915	0.948855	0.634426	0.985452	0.643792	8.2	163	0	222	0	3	0	0.291667	Lloyd et al. (2012)	Vegitative	Reproductive
AT5G44870	AT5G17880	1	0.474	1.2966	0.365571	0.419765	0.323743	0.960273	0.435453	0.658807	0.660972	8.09091	183	79	225	0	5	0	0.8	TAIR10	Vegitative	Physical
AT5G47990	AT5G07990	1	0.7068	2.0778	0.340167	-0.058898	-0.0283463	0.968403	0.576452	1.08565	0.530973	7.23077	122	0	254	80	3	0	0.411765	TAIR10	Vegitative	Reproductive
AT3G52750	AT2G36250	0	0.0819	0.8577	0.0954879	0.832786	0.970953	0.373925	0.0532692	0.136318	0.390772	5.5	222	0	169	0	3	13	0.392857	Lloyd et al. (2012)	Normal	Normal	Cellular
AT3G51310	AT2G17790	0	0.1894	1.9888	0.0952333	0.495567	0.249179	0.623685	0.139152	0.303838	0.45798	9.33333	252	10	289	0	2	17	1	Hanada et al. (2009)	Normal	Normal	Vegitative
AT4G36220	AT3G10570	1	0.7835	1.8568	0.421963	-0.109355	-0.0588942	0.986728	0.639172	1.29414	0.493897	7.81818	160	0	306	0	2	2	0.368421	Lloyd et al. (2012)	Reproductive	Cellular
AT3G27080	AT5G40930	0	0.2953	0.996	0.296486	0.2691	0.270181	0.927522	0.238549	0.485995	0.490845	15	134	4	273	0	3	4	1	Hanada et al. (2009)	Normal	Normal	Vegitative
AT1G04120	AT2G36910	1	0.8943	2.6194	0.341414	0.262057	0.100045	0.962795	0.714685	1.44869	0.493331	8.86667	222	0	200	0	3	9	0.5	Lloyd et al. (2012)	Vegitative	Vegitative
AT4G36380	AT5G48000	1	0.7788	1.825	0.42674	0.473001	0.259179	0.980296	0.650508	1.18445	0.549207	8.28571	157	0	122	19	4	0	0.0875	Lloyd et al. (2012)	Vegitative	Vegitative
AT5G48670	AT5G10140	1	0.8488	2.6873	0.315856	0.135595	0.0504578	0.955227	0.679979	1.58253	0.429679	11	116	16	194	1	3	15	0.136364	Lloyd et al. (2012)	Gametophyte	Timing
AT2G14120	AT1G14830	1	0.6826	2.4088	0.283378	0.70258	0.291672	0.915576	0.572747	1.05137	0.544762	220	229	173	218	0	4	105	0.705882	TAIR10	Cellular	Gametophyte
AT1G78390	AT3G24220	1	0.3774	2.4301	0.155302	0.701821	0.288803	0.74422	0.278287	0.623169	0.446568	8.92308	173	0	128	0	2	0	1	TAIR10	Biochemical	Seedling
AT1G70730	AT1G23190	0	0.0517	0.5292	0.0976946	0.207708	0.392495	0.581128	0.0260512	0.097701	0.266642	18	258	10	327	24	6	72	0.631579	Lloyd et al. (2012)	Normal	Normal	Gametophyte
AT2G45190	AT1G69180	1	0.6106	2.0628	0.296005	0.759793	0.368331	0.917219	0.484727	0.992351	0.488463	9.08333	137	0	165	0	7	9	1	Lloyd et al. (2012)	Vegitative	Reproductive
AT3G54110	AT4G01100	1	0.8663	1.7748	0.488111	0.569519	0.320892	0.988478	0.667549	1.5644	0.426713	12.7143	252	0	197	27	5	56	0.137931	Lloyd et al. (2012)	Vegitative	Vegitative
AT2G37040	AT3G53260	0	0.0639	0.7369	0.0867146	0.702841	0.953781	0.358593	0.0518269	0.085087	0.609104	6.52632	171	0	137	0	5	0	1	Hanada et al. (2009)	Normal	Normal	Reproductive
AT5G05690	AT5G48000	1	0.7801	1.5873	0.491463	-0.193786	-0.122085	0.994027	0.666105	1.13121	0.588841	8.875	155	0	122	19	7	0	0.075	Lloyd et al. (2012)	Vegitative	Vegitative
AT1G71100	AT2G01290	1	0.2133	1.3899	0.153464	0.00186099	0.00133894	0.811015	0.172018	0.266657	0.645093	5.5	267	13	214	0	3	18	0.857143	Lloyd et al. (2012)	Vegitative	Vegitative
AT4G39350	AT5G64740	1	0.0965	1.7764	0.0543234	0.732144	0.41215	0.463222	0.0759464	0.14793	0.513395	7.22222	206	0	187	0	5	22	1	TAIR10	Vegitative	Vegitative
AT4G33790	AT3G44540	1	0.4048	2.079	0.194709	-0.129299	-0.0621927	0.877793	0.330498	0.648032	0.510002	8.64286	161	0	159	0	5	0	0.545455	Lloyd et al. (2012)	Vegitative	Biochemical
AT3G54340	AT2G45660	1	0.6549	1.7623	0.371617	0.0173812	0.00986277	0.975695	0.535804	1.07226	0.499694	10	241	0	130	0	6	40	0.75	TAIR10	Reproductive	Timing
AT3G27920	AT1G18570	1	0.6729	1.6985	0.396173	-0.166129	-0.0978094	0.983668	0.565817	1.02828	0.550255	7.4	164	0	228	0	6	13	0.5	Lloyd et al. (2012)	Cellular	Vegitative
AT5G23260	AT5G10140	1	0.567	2.9083	0.194959	0.0433351	0.0149005	0.865876	0.515251	0.822659	0.626323	9.77778	126	0	194	1	7	31	0.204545	Lloyd et al. (2012)	Reproductive	Timing
AT5G19600	AT5G13550	1	0.7091	1.7786	0.398684	0.126798	0.071291	0.979852	0.491512	1.24906	0.393506	10.1667	151	0	248	0	3	1	1	Lloyd et al. (2012)	Vegitative	Reproductive
AT5G62470	AT1G14350	1	0.9022	2.5275	0.356954	0.583455	0.230843	0.961878	0.75563	1.79518	0.420921	7.07692	163	0	188	0	2	0	0.25	Lloyd et al. (2012)	Vegitative	Cellular
AT4G36220	AT2G26710	1	0.977	2.0718	0.471571	-0.290621	-0.140275	0.992863	0.792109	1.4254	0.55571	8	160	0	120	0	3	2	0.4375	Lloyd et al. (2012)	Reproductive	Vegitative
AT3G50660	AT5G05690	1	0.556	2.474	0.224737	0.132469	0.0535445	0.892548	0.432838	1.04114	0.415734	6.75	161	0	155	0	6	0	0.186047	Lloyd et al. (2012)	Vegitative	Vegitative
AT1G73590	AT5G57090	1	0.2906	1.7889	0.162446	0.325753	0.182097	0.78464	0.217409	0.411507	0.528324	7.25	138	0	204	0	7	16	1	TAIR10	Vegitative	Vegitative
AT3G22400	AT1G55020	1	0.2887	2.6004	0.111021	0.241032	0.0926902	0.708841	0.222243	0.456864	0.486454	8.07143	159	0	277	106	7	0	0.535714	Lloyd et al. (2012)	Vegitative	Vegitative
AT5G15410	AT5G54250	1	0.5143	1.8002	0.28569	0.501004	0.278304	0.918825	0.367511	0.876197	0.419438	7.76923	173	0	183	0	4	10	0.347826	Lloyd et al. (2012)	Vegitative	Vegitative
AT5G53950	AT1G76420	1	0.5179	2.4541	0.211035	0.74631	0.304107	0.83488	0.416324	0.86648	0.480477	6.69231	141	0	168	0	5	2	1	Lloyd et al. (2012)	Vegitative	Vegitative
AT4G33010	AT2G26080	0	0.0536	0.8491	0.0631257	0.869672	1.02423	0.284059	0.0460352	0.072774	0.632577	9.81818	183	0	190	0	2	23	0.714286	Hanada et al. (2009)	Normal	Normal	Vegitative
AT5G09870	AT4G39350	0	0.0975	1.7302	0.0563519	0.591103	0.341638	0.493373	0.0795573	0.147732	0.538525	6.84211	153	0	206	0	5	0	1	TAIR10	Normal	Normal	Lethal
AT3G27920	AT1G14350	1	0.7475	1.8965	0.394147	-0.0222145	-0.0117134	0.981206	0.72339	1.1492	0.629473	6.83333	164	0	188	0	3	13	0.25	Lloyd et al. (2012)	Cellular	Cellular
AT4G18780	AT5G44030	1	0.2563	1.7717	0.144663	0.983937	0.555363	0.64118	0.201257	0.407544	0.493828	7.18182	163	0	301	2	4	42	0.8	Lloyd et al. (2012)	Cellular	Vegitative
AT5G22500	AT4G33790	1	0.4081	1.8508	0.220499	0.0249825	0.0134982	0.893798	0.32512	0.631396	0.514923	9.15385	187	0	161	0	5	5	1	Lloyd et al. (2012)	Biochemical	Vegitative
AT5G01360	AT5G06700	1	0.6489	2.7106	0.239393	0.00832307	0.00307056	0.912105	0.553862	1.00871	0.549078	10.5714	169	0	231	19	4	0	1	Lloyd et al. (2012)	Vegitative	Vegitative
AT5G06100	AT3G11440	0	0.2141	0.8991	0.238127	0.629722	0.700392	0.792157	0.16458	0.355017	0.463585	7.26667	146	0	210	0	11	0	0.615385	Hanada et al. (2009)	Normal	Normal	Reproductive
AT1G18580	AT5G15470	1	0.6543	2.9904	0.2188	0.0478974	0.0160171	0.891781	0.562508	1.04124	0.540231	7.5625	273	2	194	0	0	0	1	Lloyd et al. (2012)	Biochemical	Biochemical
AT2G47240	AT1G49430	1	0.5239	2.2075	0.237327	0.626211	0.283674	0.872196	0.408955	0.888803	0.460119	8.14286	192	0	141	0	5	0	0.875	Lloyd et al. (2012)	Vegitative	Vegitative
AT3G55630	AT3G10160	1	0.4321	2.519	0.171536	0.730461	0.289981	0.774454	0.355961	0.682083	0.521873	6.16667	263	20	210	0	3	4	0.875	Lloyd et al. (2012)	Biochemical	Gametophyte
AT2G46870	AT1G01030	1	0.3394	1.7676	0.192012	0.514644	0.291154	0.808913	0.28053	0.530221	0.52908	7.63636	167	0	144	0	5	0	1	Lloyd et al. (2012)	Reproductive	Reproductive
AT5G61420	AT1G08810	1	0.6158	2.0299	0.303365	0.172454	0.0849569	0.946985	0.501001	1.04428	0.479757	9.55556	174	0	247	0	5	0	0.388889	Lloyd et al. (2012)	Biochemical	Cellular
AT4G33650	AT2G14120	0	0.1178	0.803	0.1467	0.228312	0.284324	0.728244	0.0838205	0.196699	0.426137	110	222	0	229	173	5	145	0.230769	TAIR10	Seedling	Vegitative
AT5G16750	AT1G73720	1	0.8527	2.4969	0.341503	0.639508	0.256121	0.954045	0.701114	1.50046	0.467266	7.6	278	0	207	0	2	136	0.275862	Lloyd et al. (2012)	Gametophyte	Vegitative
AT4G38800	AT4G34840	1	0.2712	1.0681	0.253909	0.555338	0.519931	0.852763	0.151353	0.495326	0.305562	70	233	0	312	0	4	5	1	Lloyd et al. (2012)	Chemical	Reproductive
AT4G00180	AT2G45190	1	0.2461	1.6648	0.147826	0.704054	0.422906	0.690159	0.180422	0.379191	0.475809	10.2727	181	0	137	0	6	14	1	Lloyd et al. (2012)	Vegitative	Vegitative
AT1G64440	AT3G23820	1	0.8942	2.009	0.445097	-0.305656	-0.152143	0.9908	0.781736	1.32597	0.589557	25.3333	191	0	141	0	2	1	0.444444	Lloyd et al. (2012)	Cellular	Cellular
AT5G42800	AT2G45400	1	0.4935	2.7655	0.178449	-0.115618	-0.0418072	0.855108	0.412656	0.716012	0.576326	7.125	150	0	226	0	3	0	1	Lloyd et al. (2012)	Reproductive	Vegitative
AT2G01950	AT1G09970	1	0.7115	2.7438	0.259312	0.226764	0.0826458	0.919239	0.577548	1.28539	0.449319	12.875	125	31	111	29	10	65	0.352941	Lloyd et al. (2012)	Timing	Vegitative
AT1G53700	AT3G14370	1	0.1549	1.1387	0.136032	0.840151	0.737816	0.557961	0.104244	0.268599	0.388104	11.1	186	0	154	0	5	4	0.888889	TAIR10	Vegitative	Physical
AT5G22500	AT3G44550	1	0.2007	1.3309	0.1508	0.27299	0.205117	0.75773	0.14776	0.312594	0.472691	8.72727	187	0	195	0	7	7	1	Lloyd et al. (2012)	Biochemical	Biochemical
AT5G47910	AT5G51060	1	0.2819	2.6145	0.107822	0.299756	0.114651	0.695436	0.220376	0.420908	0.523574	7	173	0	154	0	6	0	0.777778	Lloyd et al. (2012)	Vegitative	Cellular
AT2G47240	AT1G62940	1	0.814	2.0124	0.404492	0.294107	0.146148	0.978918	0.680838	1.28244	0.530894	5	192	0	111	0	3	1	0.625	Lloyd et al. (2012)	Vegitative	Reproductive
AT2G22540	AT1G69120	1	0.6448	2.1952	0.293732	-0.203652	-0.0927715	0.954149	0.558546	1.04048	0.536816	6.66667	161	0	192	0	11	63	0.75	Lloyd et al. (2012)	Timing	Reproductive
AT3G01140	AT5G35550	1	0.6063	2.8717	0.211129	0.0519899	0.0181042	0.883609	0.530508	0.903253	0.587331	15.8571	278	4	315	119	3	7	0.583333	Lloyd et al. (2012)	Cellular	Reproductive
AT5G53200	AT2G46410	1	0.3312	1.811	0.182882	-0.351814	-0.194265	0.884634	0.269276	0.501251	0.537209	10.5	144	0	229	0	5	9	1	TAIR10	Cellular	Cellular
AT1G52520	AT1G80010	1	0.4968	1.6234	0.306024	0.562198	0.346309	0.926872	0.407677	0.75789	0.537911	12.5	249	0	253	2	1	0	1	TAIR10	Vegitative	Vegitative
AT1G74560	AT1G18800	0	0.0955	2.0308	0.0470258	0.856824	0.421915	0.441169	0.0686918	0.177472	0.387058	8	271	0	169	0	5	29	1	TAIR10	Normal	Normal	Vegitative
AT5G62470	AT5G59780	1	0.5801	1.9087	0.303924	-0.0562839	-0.0294881	0.954814	0.474614	1.0112	0.469359	8.38462	163	0	202	0	3	0	0.259259	Lloyd et al. (2012)	Vegitative	Vegitative
AT5G54690	AT3G01040	1	0.3686	2.8794	0.128013	0.0130505	0.00453237	0.766711	0.300795	0.557742	0.539309	7.28571	221	5	141	0	4	0	0.5	Lloyd et al. (2012)	Vegitative	Biochemical
AT5G45930	AT4G18480	1	0.0919	1.2176	0.0754763	0.951032	0.781071	0.388784	0.0726723	0.148517	0.489319	8.54545	242	140	268	0	4	0	1	Lloyd et al. (2012)	Cellular	Lethal
AT4G25700	AT5G52570	0	0.1244	0.5721	0.217445	0.506598	0.885506	0.703165	0.0933404	0.179099	0.521166	7.85714	186	0	284	0	3	0	1	Hanada et al. (2009)	Normal	Normal	Vegitative
AT3G61430	AT3G53420	1	0.219	2.6338	0.0831498	0.724001	0.274888	0.585225	0.1721	0.303606	0.566854	8.42105	224	0	138	0	4	133	0.307692	Lloyd et al. (2012)	Biochemical	Biochemical
AT5G55480	AT4G26690	1	0.1729	0.685	0.252409	-0.0155129	-0.0226466	0.924853	0.123957	0.278431	0.445198	70	149	0	234	0	6	0	0.571429	TAIR10	Cellular	Cellular
AT1G53940	AT1G54030	1	0.709	2.2069	0.321265	0.357945	0.162194	0.950625	0.593153	1.20999	0.490214	43	268	0	125	74	1	1	1	Lloyd et al. (2012)	Vegitative	Cellular
AT1G32230	AT2G35510	1	0.2161	0.7584	0.284942	0.45095	0.594608	0.877648	0.170534	0.352559	0.483704	6.875	143	16	211	33	3	11	1	Lloyd et al. (2012)	Vegitative	Vegitative
AT4G02700	AT1G78000	1	0.4338	1.8867	0.229925	-0.256679	-0.136046	0.919774	0.305	0.732241	0.41653	7.05882	152	0	287	0	3	1	0.5	Lloyd et al. (2012)	Vegitative	Vegitative
AT1G77760	AT1G37130	1	0.1457	2.2195	0.0656454	0.38947	0.175477	0.575621	0.0936591	0.261359	0.358354	10.2308	193	0	156	10	3	15	0.481481	Lloyd et al. (2012)	Biochemical	Chemical
AT5G16910	AT2G33100	1	0.2447	1.9938	0.12273	-0.0588106	-0.0294967	0.765602	0.163366	0.431663	0.378457	7.125	233	0	336	6	4	0	1	Lloyd et al. (2012)	Cellular	Gametophyte
AT2G44950	AT1G55250	1	0.7642	1.5907	0.480417	0.489923	0.307992	0.987763	0.626121	1.40425	0.445877	8.55556	318	7	280	18	8	22	0.24	Lloyd et al. (2012)	Vegitative	Vegitative
AT1G75850	AT2G17790	0	0.2039	1.5866	0.128514	0.521652	0.328786	0.675967	0.131235	0.379748	0.345585	11	263	0	289	0	2	20	1	Hanada et al. (2009)	Normal	Normal	Vegitative
AT1G69120	AT5G23260	1	0.7189	1.5359	0.468064	0.0290698	0.0189269	0.990747	0.597173	1.30301	0.458301	6.42857	192	0	126	0	7	63	0.277778	Lloyd et al. (2012)	Reproductive	Reproductive
AT3G62090	AT1G09530	1	0.6927	1.9419	0.356712	0.0667839	0.034391	0.970805	0.560096	0.973868	0.575125	9.28571	217	0	150	0	6	73	0.285714	Lloyd et al. (2012)	Vegitative	Vegitative
AT2G25600	AT2G26650	1	0.3302	2.3687	0.139401	-0.0469242	-0.0198101	0.792768	0.252621	0.545017	0.46351	9.125	235	0	172	0	3	21	0.580645	Lloyd et al. (2012)	Gametophyte	Vegitative
AT3G03050	AT1G02730	1	0.2586	1.8535	0.13952	0.0422693	0.0228051	0.782875	0.198633	0.39257	0.50598	12	226	0	168	21	5	74	0.666667	TAIR10	Cellular	Vegitative
AT1G48910	AT4G32540	0	0.533	1.8273	0.291687	0.0510823	0.0279551	0.944966	0.388056	0.992444	0.391011	8.33333	159	0	153	0	5	0	0.583333	Hanada et al. (2009)	Normal	Normal	Vegitative
AT5G62410	AT3G47460	0	0.0889	0.4976	0.178658	0.864377	1.73709	0.322009	0.0647316	0.141114	0.458719	520	285	0	214	0	4	42	0.875	Hanada et al. (2009)	Normal	Normal	Seedling
AT1G69120	AT5G10140	1	0.615	2.0169	0.304923	-0.0579186	-0.0287167	0.955209	0.538053	0.912035	0.589948	8.33333	192	0	194	1	6	42	0.204545	Lloyd et al. (2012)	Reproductive	Timing
AT2G22540	AT5G60910	1	0.6465	2.4123	0.268001	-0.0732932	-0.0303831	0.935946	0.519647	1.37465	0.378022	7.84615	161	0	225	0	7	38	0.5625	Lloyd et al. (2012)	Timing	Reproductive
AT2G01570	AT3G54220	1	0.7837	2.4144	0.324594	0.350042	0.144981	0.953308	0.653564	1.28514	0.508555	9.5	140	0	132	0	6	40	1	Lloyd et al. (2012)	Vegitative	Vegitative
AT5G45190	AT4G19600	0	0.1199	0.5459	0.219637	0.633561	1.16058	0.621292	0.0970344	0.174624	0.555676	8.8	91	7	190	7	7	99	0.666667	Hanada et al. (2009)	Normal	Normal	Seedling
AT2G13680	AT1G06490	1	0.3767	2.2512	0.167333	0.0265036	0.0117731	0.829874	0.296017	0.594841	0.497639	14.6	183	0	301	0	6	21	1	Lloyd et al. (2012)	Reproductive	Vegitative
AT2G36990	AT1G08540	1	0.6646	2.752	0.241497	0.924338	0.335879	0.868695	0.508821	1.19128	0.42712	8.5	301	0	287	2	6	18	0.611111	Lloyd et al. (2012)	Vegitative	Vegitative
AT4G26430	AT5G56280	0	0.0691	0.6386	0.108205	0.69358	1.08609	0.36642	0.0468334	0.114639	0.408529	8.75	122	0	187	0	6	13	1	Hanada et al. (2009)	Normal	Normal	Vegitative
AT1G70940	AT1G73590	1	0.2965	1.8524	0.160063	-0.259877	-0.140292	0.848824	0.210529	0.464931	0.452818	7.85714	146	0	138	0	7	8	1	Lloyd et al. (2012)	Vegitative	Vegitative
AT1G19300	AT5G15470	1	0.9033	1.5038	0.600678	0.092498	0.0615095	0.997477	0.673306	1.39573	0.482405	8.78571	202	0	194	0	4	0	1	Lloyd et al. (2012)	Vegitative	Biochemical
AT5G67210	AT3G50220	0	0.0702	0.8004	0.0877061	0.833239	1.04103	0.332933	0.0475632	0.12164	0.391016	380	135	0	128	0	3	0	1	Lloyd et al. (2012)	Normal	Normal	Cellular
AT4G25350	AT3G23430	1	0.6506	2.2113	0.294216	-0.0699428	-0.0316297	0.950439	0.536682	1.0571	0.507693	6.83333	243	0	142	0	4	0	1	Lloyd et al. (2012)	Reproductive	Vegitative
AT5G40770	AT3G27280	1	0.0611	0.9385	0.0651039	0.888428	0.946647	0.3113	0.0508497	0.0856659	0.593581	9.1875	190	0	226	1	1	27	0.2	Lloyd et al. (2012)	Vegitative	Lethal
AT3G53130	AT2G40890	1	0.8562	2.2043	0.388423	-0.34405	-0.156081	0.983712	0.72028	1.39896	0.514869	10.125	245	0	225	0	3	0	0.388889	Lloyd et al. (2012)	Vegitative	Vegitative
AT5G44700	AT4G20140	0	0.1595	0.7867	0.202746	0.374857	0.476492	0.784285	0.120533	0.253615	0.47526	10.1429	193	28	195	0	7	0	0.518519	Hanada et al. (2009)	Normal	Normal	Vegitative
AT2G42430	AT1G65620	1	0.622	2.0479	0.303726	-0.14719	-0.0718737	0.957253	0.498652	0.973817	0.512059	11.1538	149	0	120	0	3	3	0.25	Lloyd et al. (2012)	Vegitative	Vegitative
AT1G20090	AT3G12160	1	0.7644	1.5106	0.506024	-0.150701	-0.0997626	0.99469	0.590177	1.40129	0.421167	21.3333	189	0	206	4	8	21	0.538462	Lloyd et al. (2012)	Cellular	Gametophyte
AT2G02760	AT1G14400	0	0.0113	0.8248	0.0137003	0.178871	0.216866	0.428219	0.0101653	0.0146205	0.695279	5.25	267	0	295	0	5	46	0.5	TAIR10	Normal	Normal	Timing
AT5G66880	AT3G50500	1	0.0526	1.3054	0.0402942	0.351507	0.269272	0.47767	0.0281961	0.104224	0.270533	8.54545	196	0	244	0	6	1	0.473684	Lloyd et al. (2012)	Vegitative	Vegitative
AT1G69500	AT2G26710	1	0.9077	2.0113	0.4513	-0.0287445	-0.0142915	0.989521	0.791203	1.44675	0.546884	6.35714	236	0	120	0	2	0	0.375	Lloyd et al. (2012)	Reproductive	Vegitative
AT5G14570	AT1G08090	1	0.5061	2.0272	0.249655	-0.124174	-0.0612537	0.926665	0.367657	0.788708	0.466151	12	229	15	191	0	3	1	1	Lloyd et al. (2012)	Biochemical	Biochemical
AT4G34850	AT5G13930	1	0.6523	1.853	0.352024	0.119828	0.0646672	0.968105	0.469696	1.2237	0.383834	7.84615	268	0	235	0	3	2	0.714286	Lloyd et al. (2012)	Reproductive	Reproductive
AT3G10570	AT5G07990	1	0.8224	2.5273	0.325407	0.469069	0.185601	0.951068	0.642789	1.34303	0.47861	6.46154	306	0	254	80	2	0	0.411765	Lloyd et al. (2012)	Cellular	Reproductive
AT3G27920	AT3G01140	1	0.603	2.2984	0.262356	0.20126	0.0875654	0.921032	0.510527	0.92667	0.550927	7.11111	164	0	278	4	3	13	0.5	Lloyd et al. (2012)	Cellular	Cellular
AT5G16530	AT1G73590	1	0.4514	1.5064	0.299655	-0.150551	-0.0999406	0.957165	0.316697	0.729933	0.433871	16.75	144	0	138	0	2	8	1	Lloyd et al. (2012)	Vegitative	Vegitative
AT5G09810	AT1G18450	1	0.5424	2.293	0.236546	0.182537	0.0796062	0.900409	0.378546	0.987712	0.383256	47	284	8	333	0	8	29	0.555556	Lloyd et al. (2012)	Vegitative	Vegitative
AT3G51570	AT5G45250	1	0.3671	0.8196	0.447901	-0.053549	-0.0653355	0.989901	0.347113	0.472872	0.734052	20	366	0	294	4	5	0	0.8125	TAIR10	Vegitative	Biological
AT3G57330	AT2G41560	1	0.0707	0.5195	0.136092	-0.103559	-0.199343	0.826657	0.0480346	0.107555	0.446604	10.2	176	0	326	160	6	2	0.586207	Lloyd et al. (2012)	Vegitative	Vegitative
AT4G33520	AT2G41560	1	0.8852	2.6544	0.333484	0.480193	0.180905	0.955086	0.714364	1.49602	0.477509	110	302	11	326	160	3	2	0.344828	Lloyd et al. (2012)	Vegitative	Vegitative
AT5G19600	AT1G78000	1	0.5254	1.7306	0.303594	0.353466	0.204245	0.937962	0.369555	0.935098	0.395204	11.1667	151	0	287	0	3	0	0.5	Lloyd et al. (2012)	Vegitative	Vegitative
AT5G24470	AT5G02810	1	0.6767	2.4892	0.271854	0.373328	0.149979	0.921712	0.575027	1.11803	0.514321	7.58333	179	0	331	0	10	23	1	Lloyd et al. (2012)	Timing	Vegitative
AT2G37630	AT3G27920	1	0.875	2.0643	0.423872	0.343633	0.166465	0.982171	0.80968	1.09145	0.741841	6.71429	120	0	164	0	6	17	0.5	Lloyd et al. (2012)	Vegitative	Cellular
AT5G17420	AT4G38190	1	0.4626	2.9914	0.154643	-0.00494795	-0.00165406	0.813515	0.337303	0.814338	0.414206	9.2	186	0	172	0	4	10	0.666667	Lloyd et al. (2012)	Cellular	Gametophyte
AT4G39950	AT2G22330	0	0.0852	1.0097	0.0843815	0.757955	0.750673	0.421268	0.0579095	0.137045	0.422558	9.85714	208	0	146	0	6	1	0.470588	Lloyd et al. (2012)	Normal	Normal	Vegitative
AT2G41310	AT3G57040	1	0.1597	0.6238	0.256012	0.55123	0.883664	0.779446	0.129143	0.240986	0.535896	7.93333	132	0	263	54	9	16	1	Lloyd et al. (2012)	Vegitative	Vegitative
AT5G46110	AT5G54800	1	0.6382	1.8041	0.35375	-0.793442	-0.4398	0.984417	0.488903	0.953908	0.512526	7	139	13	166	30	4	21	0.8	Lloyd et al. (2012)	Vegitative	Gametophyte
AT4G30190	AT2G18960	0	0.0331	0.4821	0.068658	0.356259	0.738974	0.386273	0.0268448	0.0473573	0.566856	7.69231	176	0	164	0	4	13	0.62963	Lloyd et al. (2012)	Normal	Normal	Seedling
AT1G32990	AT4G35490	1	0.5779	1.642	0.351949	0.0984397	0.0599511	0.968287	0.489212	0.739924	0.661165	12.1667	258	0	204	0	3	29	1	Lloyd et al. (2012)	Vegitative	Vegitative
AT1G27360	AT5G43270	1	0.4465	1.5103	0.295637	0.771501	0.510827	0.900189	0.350193	0.732793	0.477888	6.14286	176	0	169	21	3	2	0.333333	Lloyd et al. (2012)	Vegitative	Vegitative
AT3G51240	AT4G21200	1	0.8617	2.6381	0.326637	-0.0290831	-0.0110243	0.962981	0.762583	1.22351	0.623273	7.75	265	0	167	0	2	2	0.307692	Lloyd et al. (2012)	Reproductive	Vegitative
AT1G55580	AT3G54220	1	0.6646	2.6096	0.254675	0.31675	0.121379	0.91128	0.559812	0.962282	0.581754	5.1	141	0	132	0	3	8	1	Lloyd et al. (2012)	Vegitative	Vegitative
AT1G69640	AT1G14290	0	0.1281	1.6443	0.0779055	0.100326	0.0610147	0.644151	0.0779953	0.22794	0.342175	13.8	213	120	273	9	5	15	1	Lloyd et al. (2012)	Normal	Normal	Lethal
AT1G01480	AT5G65800	1	0.4224	1.953	0.216283	0.0237879	0.0121802	0.889786	0.31982	0.705952	0.453034	10.6154	187	0	183	0	2	7	0.533333	Lloyd et al. (2012)	Vegitative	Vegitative
AT5G62470	AT5G40330	1	0.6092	2.5749	0.236592	-0.1087	-0.0422154	0.914897	0.503203	1.10465	0.455531	6.85714	163	0	143	10	2	3	0.5	Lloyd et al. (2012)	Vegitative	Cellular
AT2G29090	AT4G36380	1	0.8168	1.6799	0.486219	0.087202	0.051909	0.991948	0.585005	1.62577	0.359832	7.25	167	0	157	0	4	0	0.4	TAIR10	Physical	Vegitative
AT5G25380	AT1G15570	1	0.3969	1.9159	0.207161	0.230247	0.120177	0.863121	0.346188	0.502485	0.688953	9.18182	162	0	194	0	8	28	0.8	Lloyd et al. (2012)	Cellular	Cellular
AT3G13540	AT1G08810	1	0.6236	1.9686	0.316773	0.75519	0.383618	0.930699	0.453563	1.27641	0.355343	15	205	0	247	0	4	3	0.388889	Lloyd et al. (2012)	Reproductive	Cellular
AT5G53210	AT3G06120	1	0.4197	1.4629	0.286896	0.570758	0.390155	0.907235	0.311649	0.623927	0.499495	7.16667	160	0	224	0	3	4	1	Lloyd et al. (2012)	Vegitative	Vegitative
AT2G01420	AT1G70940	1	0.1355	1.3325	0.101689	0.576053	0.43231	0.577401	0.10762	0.18467	0.58277	8.14286	319	157	146	0	9	0	1	TAIR10	Seedling	Vegitative
AT3G45130	AT5G48010	1	0.4917	2.7971	0.175789	0.0645201	0.0230668	0.839682	0.420843	0.847177	0.496759	8	237	0	201	0	2	38	0.277778	Lloyd et al. (2012)	Biochemical	Biochemical
AT4G22200	AT2G25600	1	0.494	2.8439	0.173705	-0.0129365	-0.00454887	0.842047	0.416806	0.752478	0.553912	9.28571	247	0	235	0	2	18	0.642857	Lloyd et al. (2012)	Vegitative	Gametophyte
AT1G17840	AT3G28860	1	0.8741	2.3792	0.367392	0.288951	0.121449	0.970423	0.719152	1.4349	0.501186	8.61538	203	48	78	0	2	6	0.3	Lloyd et al. (2012)	Vegitative	Vegitative
AT5G64740	AT5G44030	1	0.2673	2.4236	0.11029	0.0805824	0.033249	0.724421	0.19969	0.449188	0.444558	8.71429	187	0	301	2	3	57	1	TAIR10	Vegitative	Vegitative
AT5G25900	AT1G01280	1	0.8281	2.0584	0.402303	0.00488383	0.00237263	0.982351	0.693925	1.32347	0.524324	11.25	185	38	244	0	3	1	0.352941	Lloyd et al. (2012)	Vegitative	Reproductive
AT5G05690	AT2G26710	1	0.8755	2.1647	0.404444	0.0966425	0.0446447	0.981683	0.732551	1.39245	0.526089	7.27273	155	0	120	0	4	0	0.4375	Lloyd et al. (2012)	Vegitative	Vegitative
AT5G19600	AT4G02700	1	0.4221	1.4692	0.287299	-0.0362031	-0.0246414	0.946473	0.302941	0.714592	0.423936	8.28571	151	0	152	0	3	1	1	Lloyd et al. (2012)	Vegitative	Vegitative
AT2G22810	AT4G26200	1	0.3705	2.2441	0.1651	-0.064036	-0.0285353	0.834639	0.302876	0.535548	0.565544	7.44444	188	0	132	0	2	0	0.533333	Lloyd et al. (2012)	Vegitative	Timing
AT5G67160	AT5G61160	1	0.7985	2.0651	0.386664	-0.0488137	-0.0236375	0.980063	0.675083	1.14403	0.590091	7.16667	201	0	182	0	0	0	1	Lloyd et al. (2012)	Biochemical	Biochemical
AT5G19320	AT3G63130	0	0.286	2.1568	0.132604	0.640123	0.296793	0.694831	0.209888	0.530775	0.395437	5.57895	189	3	262	0	6	148	0.5	Lloyd et al. (2012)	Normal	Normal	Gametophyte
AT4G00270	AT2G25650	0	0.0443	0.1457	0.304049	0.411209	2.8223	0.270721	0.0485319	0.0497032	0.976434	11.8571	164	70	306	10	2	0	1	Hanada et al. (2009)	Normal	Normal	Vegitative
AT5G10360	AT4G31700	1	0.0319	1.6443	0.0194004	0.771474	0.469181	0.357073	0.0331427	0.0381996	0.867617	7.33333	111	26	213	0	4	62	0.571429	Lloyd et al. (2012)	Gametophyte	Vegitative
AT3G08590	AT1G09780	0	0.0675	1.4348	0.0470449	0.255966	0.178398	0.527226	0.0594803	0.0945681	0.628968	4.44444	177	0	219	0	5	0	0.875	TAIR10	Normal	Normal	Reproductive
AT1G18580	AT1G06780	1	0.6309	2.3034	0.273899	-0.0848446	-0.0368345	0.940012	0.544311	0.985707	0.552204	8.33333	273	2	258	0	0	0	0.5	Lloyd et al. (2012)	Biochemical	Biochemical
AT3G54560	AT1G52740	0	0.1248	1.9074	0.0654294	0.382514	0.200542	0.566371	0.0767512	0.211573	0.362764	9.66667	150	0	280	15	6	98	0.545455	Hanada et al. (2009)	Normal	Normal	Vegitative
AT4G11280	AT3G49700	1	0.4445	1.8101	0.245567	0.136263	0.0752791	0.908948	0.376807	0.662622	0.56866	7.21429	189	46	127	0	3	5	0.533333	Lloyd et al. (2012)	Vegitative	Vegitative
AT2G22540	AT3G54340	1	0.6546	2.5706	0.254649	-0.22	-0.0855832	0.932296	0.552639	1.16488	0.474416	9.27273	161	0	241	0	6	37	0.818182	Lloyd et al. (2012)	Timing	Reproductive
AT3G59420	AT4G18640	1	0.8335	2.6898	0.309874	-0.0502402	-0.018678	0.956757	0.677877	1.64759	0.411436	8.5	197	0	240	0	9	4	0.545455	Lloyd et al. (2012)	Vegitative	Cellular
AT5G47990	AT2G30490	1	0.8028	2.1021	0.381904	0.0959416	0.0456408	0.976972	0.686521	1.19611	0.573962	8.6	122	0	174	0	6	1	0.388889	Lloyd et al. (2012)	Vegitative	Vegitative
AT3G22840	AT4G14690	0	0.1194	0.903	0.132226	0.671484	0.743615	0.546229	0.114509	0.126325	0.906462	5.89474	265	0	241	0	7	0	1	Hanada et al. (2009)	Normal	Normal	Vegitative
AT1G61560	AT1G11310	1	0.1373	0.9117	0.150598	0.512034	0.561625	0.653116	0.108204	0.19987	0.541371	6.73333	160	0	134	0	5	0	0.5	Lloyd et al. (2012)	Biological	Biological
AT1G26780	AT4G18770	1	0.6533	2.4986	0.261466	-0.0207959	-0.00832303	0.929774	0.574605	0.956662	0.600635	7.85714	171	0	136	0	4	0	0.5	TAIR10	Vegitative	Gametophyte
AT3G51160	AT3G23820	1	0.9002	1.8101	0.497321	0.165281	0.0913106	0.992403	0.765734	1.49028	0.513821	7.75	241	0	141	0	2	3	0.444444	Lloyd et al. (2012)	Vegitative	Cellular
AT4G25640	AT1G12950	1	0.495	2.7692	0.178752	-0.116494	-0.0420678	0.855541	0.370644	0.742468	0.499206	8.625	230	0	212	0	3	0	0.8	Lloyd et al. (2012)	Vegitative	Cellular
AT2G30490	AT1G01280	1	0.8153	2.2193	0.367368	-0.0346777	-0.0156255	0.975513	0.626443	1.57826	0.39692	9	174	0	244	0	3	2	0.411765	Lloyd et al. (2012)	Vegitative	Reproductive
AT3G04080	AT5G18280	0	0.0689	0.5703	0.120814	0.597746	1.04812	0.410027	0.0475718	0.110438	0.430756	9.53333	334	0	202	0	2	2	0.444444	Hanada et al. (2009)	Normal	Normal	Vegitative
AT2G44900	AT3G60350	0	0.1058	0.7543	0.140262	0.416237	0.551818	0.631852	0.0850349	0.160839	0.528695	18	184	0	145	3	3	22	0.333333	Hanada et al. (2009)	Normal	Normal	Vegitative
AT5G10140	AT3G54340	1	0.6271	1.7812	0.352066	0.0546919	0.0307051	0.969571	0.489861	1.04416	0.469145	9.27273	194	1	241	0	5	16	0.818182	TAIR10	Timing	Reproductive
AT5G13290	AT4G33430	1	0.7374	2.4913	0.29599	-0.176144	-0.0707037	0.953797	0.645062	1.34933	0.47806	6	287	3	197	0	5	37	0.193548	Lloyd et al. (2012)	Reproductive	Vegitative
AT3G11980	AT3G44540	1	0.5389	1.7723	0.304068	-0.0570456	-0.0321873	0.955043	0.409381	0.938651	0.436138	11.3	224	7	159	0	6	0	0.545455	Lloyd et al. (2012)	Reproductive	Biochemical
AT1G27370	AT5G43270	1	0.4343	1.4317	0.303346	0.814683	0.569032	0.899912	0.315155	0.812086	0.388081	20	178	0	169	21	4	0	0.333333	TAIR10	Vegitative	Vegitative
AT1G12040	AT1G11130	1	1.0363	1.7892	0.579197	-0.132004	-0.0737781	0.997401	0.717017	1.4715	0.487268	8.14286	283	2	240	0	3	24	0.25	Lloyd et al. (2012)	Cellular	Vegitative
AT5G59780	AT1G08810	1	0.7705	2.0595	0.37412	-0.274854	-0.133457	0.980573	0.588145	1.22239	0.481145	9.55556	202	0	247	0	3	0	0.388889	Lloyd et al. (2012)	Vegitative	Cellular
AT5G15410	AT5G14870	1	0.6662	2.1785	0.305807	-0.0443826	-0.020373	0.955093	0.541165	1.04733	0.516708	6.83333	173	0	128	0	2	10	1	Lloyd et al. (2012)	Vegitative	Gametophyte
AT1G73370	AT5G37180	0	0.2561	2.1565	0.118757	0.786736	0.364821	0.641913	0.212556	0.384419	0.552928	11.8333	247	0	201	5	5	0	1	TAIR10	Normal	Normal	Vegitative
AT5G47990	AT5G25900	1	0.7583	1.9482	0.389231	-0.0906227	-0.0465161	0.981181	0.629947	1.17503	0.536112	7.81818	122	0	185	38	4	0	0.461538	Lloyd et al. (2012)	Vegitative	Vegitative
AT5G18560	AT5G13910	1	0.5334	2.4777	0.21528	0.306207	0.123585	0.872171	0.458898	0.716172	0.640766	6.71429	184	0	213	0	4	0	0.857143	TAIR10	Vegitative	Vegitative
AT5G26980	AT5G16830	1	0.8033	2.5692	0.312665	0.166779	0.0649146	0.952888	0.6719	1.40234	0.479127	7.66667	246	0	171	0	3	63	0.9	Lloyd et al. (2012)	Gametophyte	Gametophyte
AT5G49190	AT4G02280	1	0.1731	2.5339	0.0683137	0.238347	0.0940633	0.610101	0.127174	0.277856	0.457698	8.66667	349	0	230	95	6	0	1	TAIR10	Biochemical	Biochemical
AT2G22540	AT1G77080	1	0.7385	2.0069	0.36798	0.0629087	0.0313462	0.974031	0.558	1.42217	0.392357	490	161	0	229	0	8	30	0.242424	Lloyd et al. (2012)	Timing	Vegitative
AT4G30110	AT2G19110	0	0.1941	0.9151	0.212108	-0.108051	-0.118076	0.902929	0.149931	0.292747	0.512152	6.92857	117	0	157	0	4	4	0.666667	Lloyd et al. (2012)	Normal	Normal	Lethal
AT4G14960	AT1G04820	1	0.0019	0.2498	0.00760608	0.716223	2.86718	0.0161544	0.0001	0.00523939	0.0190862	5.44444	207	71	286	10	5	139	0.411765	TAIR10	Vegitative	Vegitative
AT3G51240	AT1G15550	1	0.8405	2.6255	0.320129	0.219578	0.0836328	0.955099	0.704704	1.31841	0.534509	6.4	265	0	148	0	3	4	0.5	TAIR10	Reproductive	Vegitative
AT5G20410	AT2G11810	0	0.1806	1.8431	0.0979871	0.236538	0.128337	0.669277	0.142658	0.273596	0.521418	13.375	227	0	202	0	5	0	0.545455	Lloyd et al. (2012)	Normal	Normal	Chemical
AT1G01280	AT4G13770	1	0.7315	2.5927	0.282138	-0.101147	-0.0390121	0.944786	0.541774	1.44087	0.376004	10.1111	244	0	237	0	3	1	0.368421	Lloyd et al. (2012)	Reproductive	Biochemical
AT3G53130	AT4G13770	1	0.8817	2.0543	0.429197	0.421045	0.204958	0.982176	0.740356	1.43125	0.517281	9.11111	245	0	237	0	3	0	0.368421	Lloyd et al. (2012)	Vegitative	Biochemical
AT3G54340	AT2G22630	1	0.6734	1.9734	0.341238	-0.188617	-0.0955797	0.9715	0.529194	1.4072	0.376062	11.7273	241	0	174	0	5	15	0.75	Lloyd et al. (2012)	Reproductive	Timing
AT2G46830	AT1G01060	0	0.4334	2.829	0.153199	0.752824	0.26611	0.746214	0.369793	0.639277	0.578455	4.72727	200	0	213	0	8	28	0.25	TAIR10	Vegitative	Vegitative
AT4G21690	AT1G15550	0	0.5558	1.5899	0.349582	-0.0470384	-0.0295857	0.971289	0.443834	0.804228	0.551877	8.38462	141	0	148	0	2	2	0.75	TAIR10	Normal	Normal	Reproductive
AT1G55580	AT4G37650	1	0.7376	2.1127	0.349127	0.121619	0.0575656	0.967488	0.645658	1.0405	0.620528	6.85714	141	0	152	0	5	6	1	Lloyd et al. (2012)	Vegitative	Vegitative
AT5G17020	AT3G03110	0	0.0818	0.6156	0.132878	0.724143	1.17632	0.396211	0.0585775	0.127551	0.459249	8	200	40	161	2	7	155	1	Lloyd et al. (2012)	Normal	Normal	Gametophyte
AT3G19050	AT3G17360	0	0.5781	2.5261	0.228851	0.441959	0.174957	0.879457	0.499275	0.918555	0.543543	23	275	151	189	0	2	2	0.75	TAIR10	Normal	Normal	Vegitative
AT4G36220	AT4G13770	1	0.6555	2.308	0.284012	0.354158	0.153448	0.929968	0.515459	1.13641	0.453585	8.27273	160	0	237	0	4	2	0.368421	TAIR10	Reproductive	Reproductive
AT2G02810	AT1G14360	1	0.0761	0.7181	0.105974	0.603092	0.839844	0.444853	0.0519156	0.117357	0.442373	6.88235	237	0	269	0	7	7	1	Lloyd et al. (2012)	Biochemical	Gametophyte
AT4G19230	AT4G36380	1	0.7651	1.903	0.402049	0.180222	0.0947043	0.979881	0.638369	1.38765	0.460036	6.83333	97	0	157	0	4	0	0.4	TAIR10	Seedling	Vegitative
AT1G70510	AT1G23380	1	0.1453	0.9707	0.149686	0.725099	0.746986	0.589181	0.0946006	0.266768	0.354617	8.58333	166	0	176	0	6	25	0.5	TAIR10	Reproductive	Reproductive
AT5G39050	AT5G61160	1	0.4716	2.3361	0.201875	0.230798	0.0987963	0.860242	0.380912	0.715685	0.532235	10.25	138	0	182	0	0	0	1	Lloyd et al. (2012)	Biochemical	Biochemical
AT3G23130	AT5G06070	1	0.5882	2.1284	0.276358	0.252626	0.118693	0.928015	0.478413	0.915957	0.52231	17	153	0	186	0	6	0	0.666667	Lloyd et al. (2012)	Reproductive	Reproductive
AT2G33100	AT5G44030	1	0.5011	2.0423	0.245361	-0.000527382	-0.00025823	0.91727	0.375981	0.840132	0.447527	10.125	336	6	301	2	3	35	0.2	Lloyd et al. (2012)	Gametophyte	Vegitative
AT3G59030	AT1G12950	1	0.5925	1.7123	0.346026	-0.0500831	-0.029249	0.970236	0.47133	0.7879	0.598211	9.5	246	0	212	0	3	0	0.8	Lloyd et al. (2012)	Reproductive	Cellular
AT5G01500	AT4G39460	1	0.84	2.966	0.28321	-0.0874563	-0.0294863	0.944657	0.624961	1.52241	0.410507	8	186	0	239	3	4	0	0.192308	Lloyd et al. (2012)	Vegitative	Vegitative
AT3G27920	AT1G08810	1	0.5973	2.3554	0.253588	0.120679	0.0512351	0.918159	0.548693	1.05128	0.52193	10.1667	164	0	247	0	4	13	0.333333	Lloyd et al. (2012)	Cellular	Cellular
AT5G10140	AT4G24540	1	0.7237	1.9799	0.365524	-0.169985	-0.0858555	0.977366	0.564041	1.27481	0.44245	7.07692	194	1	207	0	7	28	0.75	TAIR10	Timing	Timing
AT3G46790	AT4G14850	1	0.6432	2.0418	0.315016	0.224128	0.10977	0.951089	0.522991	1.13171	0.462127	210	259	0	223	12	4	0	0.214286	Lloyd et al. (2012)	Biochemical	Vegitative
AT5G07990	AT1G13710	1	0.7388	1.7188	0.429835	0.106439	0.0619263	0.985494	0.549186	1.37143	0.400447	7	254	80	129	7	2	0	0.411765	Lloyd et al. (2012)	Reproductive	Vegitative
AT3G23670	AT4G14150	0	0.1492	0.6107	0.24431	0.825124	1.35111	0.617549	0.121539	0.223579	0.543608	8.73333	262	2	231	0	5	2	0.769231	Hanada et al. (2009)	Normal	Normal	Reproductive
AT3G44540	AT3G44550	1	0.2141	0.9986	0.2144	0.814876	0.816018	0.716986	0.185444	0.277732	0.667707	9.8	159	0	195	0	7	2	1	Lloyd et al. (2012)	Biochemical	Biochemical
AT3G50660	AT5G23190	1	0.8267	1.7357	0.476292	-0.0100357	-0.00578195	0.991783	0.658872	1.91377	0.34428	9.44444	161	0	136	5	3	0	0.466667	Lloyd et al. (2012)	Vegitative	Biochemical
AT2G32410	AT1G05180	1	0.1171	0.6584	0.177855	0.571988	0.868754	0.617328	0.0895565	0.18153	0.493342	160	194	0	184	0	10	64	0.384615	Lloyd et al. (2012)	Vegitative	Vegitative
AT5G14870	AT5G54250	1	0.6824	2.3826	0.28641	-0.0107624	-0.00451708	0.94453	0.576963	0.972914	0.593026	10.2	128	0	183	0	2	0	0.347826	Lloyd et al. (2012)	Gametophyte	Vegitative
AT4G26200	AT3G49700	1	0.3636	2.3129	0.157205	0.15558	0.0672661	0.802454	0.302201	0.509348	0.593309	6.09091	132	0	127	0	2	2	0.533333	Lloyd et al. (2012)	Timing	Vegitative
AT2G24050	AT5G57870	0	0.27	1.669	0.161774	0.168724	0.101093	0.802314	0.184474	0.454656	0.405743	6.75	222	0	308	0	2	52	0.5	TAIR10	Normal	Normal	Vegitative
AT3G57920	AT2G42200	1	0.2618	1.0748	0.24358	0.843051	0.784379	0.781614	0.208552	0.394196	0.529056	11.6	152	0	204	0	5	0	1	Lloyd et al. (2012)	Vegitative	Vegitative
AT5G48000	AT1G01280	1	0.9848	1.8202	0.541039	-0.0440981	-0.0242271	0.995875	0.777892	1.51514	0.513411	11.2857	122	19	244	0	3	1	0.352941	Lloyd et al. (2012)	Vegitative	Reproductive
AT1G09970	AT3G02130	1	0.6991	1.9511	0.358311	-0.271531	-0.139168	0.977393	0.580182	1.17028	0.495765	8.54545	111	29	230	0	10	0	0.5	Lloyd et al. (2012)	Vegitative	Vegitative
AT1G14000	AT3G08720	1	1.0305	1.5912	0.647624	0.280352	0.176189	0.998168	0.71319	1.95127	0.3655	11.875	231	0	222	0	7	25	0.230769	Lloyd et al. (2012)	Cellular	Reproductive
AT1G76420	AT3G15170	1	0.4766	2.2311	0.213617	0.832009	0.372914	0.824867	0.383568	0.739246	0.518864	7.30769	168	0	214	0	5	0	1	Lloyd et al. (2012)	Vegitative	Vegitative
AT3G60830	AT3G18780	1	0.7029	1.7838	0.394046	-0.475293	-0.26645	0.986814	0.603588	1.0539	0.572721	55	304	0	247	0	6	0	0.1875	TAIR10	Seedling	Cellular
AT1G27390	AT5G40930	0	0.4016	1.7483	0.229709	0.256938	0.146964	0.884507	0.32655	0.64599	0.505504	90	241	0	273	0	2	4	1	Hanada et al. (2009)	Normal	Normal	Vegitative
AT3G01140	AT5G62320	1	0.4385	2.7155	0.16148	0.225489	0.0830378	0.805871	0.379104	0.615402	0.616026	8	278	4	194	0	2	0	0.583333	Lloyd et al. (2012)	Cellular	Reproductive
AT3G15990	AT1G78000	1	0.4386	1.5902	0.275814	0.22854	0.143718	0.925223	0.314733	0.717659	0.438554	11.5833	133	0	287	0	3	0	0.5	Lloyd et al. (2012)	Vegitative	Vegitative
AT1G77080	AT5G10140	1	0.2352	0.5513	0.426628	0.0334394	0.0606555	0.98504	0.179023	0.381859	0.468819	490	229	0	194	1	8	9	0.181818	Lloyd et al. (2012)	Vegitative	Timing
AT1G71830	AT1G34210	0	0.073	1.437	0.0508003	0.314343	0.21875	0.52261	0.0634429	0.0999064	0.635023	7.25	209	0	237	149	9	60	0.8	Hanada et al. (2009)	Normal	Normal	Reproductive
AT5G03840	AT1G65480	1	0.3694	2.4687	0.149633	0.00909357	0.00368354	0.804368	0.263985	0.624793	0.422516	7.5	255	121	151	3	4	30	1	Lloyd et al. (2012)	Vegitative	Timing
AT3G60330	AT2G41560	1	0.8985	2.235	0.402013	-0.0354426	-0.015858	0.982744	0.668423	1.63901	0.407822	6.5	280	0	326	160	3	5	0.517241	Lloyd et al. (2012)	Cellular	Vegitative
AT3G16857	AT4G16110	1	0.1676	0.8354	0.200622	0.378676	0.453287	0.786143	0.116535	0.26451	0.44057	7.86667	175	0	72	16	10	32	1	Lloyd et al. (2012)	Vegitative	Vegitative
AT5G57350	AT4G33520	1	0.9123	2.1255	0.429217	0.301261	0.141737	0.983682	0.726809	1.44587	0.502681	17.25	188	0	302	11	3	0	0.15873	Lloyd et al. (2012)	Gametophyte	Vegitative
AT2G17370	AT1G76490	1	0.2166	1.8634	0.116239	0.0948833	0.0509195	0.731598	0.172236	0.331116	0.520166	9.11111	234	17	169	0	3	20	0.705882	Lloyd et al. (2012)	Biochemical	Vegitative
AT5G23260	AT5G48670	1	0.8108	2.5585	0.316904	0.105589	0.0412698	0.956235	0.734079	1.31664	0.557538	8	126	0	116	16	4	36	0.75	Lloyd et al. (2012)	Reproductive	Gametophyte
AT4G33790	AT3G44550	1	0.4403	2.3325	0.188767	-0.113325	-0.0485853	0.86889	0.368173	0.698097	0.527395	8.53846	161	0	195	0	5	2	1	Lloyd et al. (2012)	Vegitative	Biochemical
AT1G12040	AT4G18640	1	1.0443	2.942	0.354963	0.0521101	0.0177125	0.970963	0.832635	1.55661	0.534903	7.9	283	2	240	0	4	24	0.363636	Lloyd et al. (2012)	Cellular	Cellular
AT4G39910	AT2G22310	0	0.0373	0.7659	0.0487009	0.661859	0.864159	0.300246	0.0226065	0.0670072	0.337374	14.5	84	0	199	0	2	13	0.5	Hanada et al. (2009)	Normal	Normal	Reproductive
AT3G09840	AT2G30950	1	0.7225	2.0668	0.349574	-0.59253	-0.28669	0.979881	0.610181	1.02239	0.596817	9.07143	254	3	182	0	3	86	0.545455	Lloyd et al. (2012)	Gametophyte	Vegitative
AT4G02700	AT1G23090	1	0.434	1.4956	0.290185	0.332981	0.222641	0.927688	0.305863	0.716934	0.426626	6.4375	152	0	188	67	3	6	1	Lloyd et al. (2012)	Vegitative	Vegitative
AT3G18780	AT5G09810	1	0.0445	1.6464	0.0270287	-0.0865484	-0.0525683	0.557297	0.0207627	0.0881209	0.235616	8	247	0	284	8	7	4	0.588235	TAIR10	Cellular	Vegitative
AT4G16420	AT3G07740	1	0.3817	2.6979	0.14148	0.601613	0.222993	0.734757	0.293817	0.65886	0.445948	6.5	177	44	307	0	6	227	0.270833	Lloyd et al. (2012)	Chemical	Vegitative
AT1G02280	AT5G05000	1	0.2908	2.0843	0.139519	0.0515302	0.024723	0.782411	0.212771	0.480977	0.442373	60	320	7	333	0	2	49	0.333333	Lloyd et al. (2012)	Vegitative	Vegitative
AT1G72520	AT1G17420	0	0.1016	1.085	0.0936406	0.888927	0.819287	0.420813	0.0804598	0.150256	0.535486	12.3	205	0	208	0	8	0	0.62963	Lloyd et al. (2012)	Normal	Normal	Vegitative
AT5G44870	AT5G45250	1	0.471	1.0865	0.433502	0.50439	0.464234	0.975541	0.438838	0.623675	0.703633	340	183	79	294	4	6	0	0.75	TAIR10	Vegitative	Biological
AT4G37750	AT3G20840	1	0.4314	2.0549	0.209937	-0.102987	-0.050118	0.892015	0.345854	0.681094	0.507792	6.72222	224	0	133	0	6	0	0.5	Lloyd et al. (2012)	Reproductive	Vegitative
AT5G67330	AT2G23150	0	0.1768	2.0923	0.0845003	-0.0603066	-0.0288231	0.687562	0.130185	0.262898	0.495193	13.2	232	0	168	0	8	3	0.454545	Hanada et al. (2009)	Normal	Normal	Vegitative
AT4G19230	AT5G45340	1	0.1199	0.9405	0.127485	0.209451	0.222701	0.705805	0.100134	0.174799	0.572851	8	97	0	167	0	3	0	0.235294	TAIR10	Seedling	Physical
AT3G54110	AT4G39460	1	0.8237	1.8221	0.452061	-0.228971	-0.125663	0.991107	0.591609	1.66754	0.354779	6.14286	252	0	239	3	4	0	0.153846	Lloyd et al. (2012)	Vegitative	Vegitative
AT5G40330	AT3G28470	1	0.5425	1.6766	0.323572	-0.125737	-0.0749952	0.965031	0.484001	0.808438	0.598686	18	143	10	228	13	5	3	0.5	Lloyd et al. (2012)	Cellular	Reproductive
AT5G07180	AT2G26330	1	0.3027	2.2982	0.131712	0.903936	0.393324	0.663014	0.25321	0.435962	0.580807	7.72727	272	0	159	0	8	0	0.541667	TAIR10	Vegitative	Vegitative
AT2G22630	AT1G77080	1	0.7554	2.5578	0.295332	0.0655404	0.0256237	0.947053	0.620209	1.43404	0.43249	760	174	0	229	0	6	8	0.242424	Lloyd et al. (2012)	Timing	Vegitative
AT3G29320	AT3G46970	1	0.3168	2.8699	0.110387	0.791827	0.275908	0.651009	0.239147	0.510005	0.468911	18.1667	217	60	221	4	4	19	1	Lloyd et al. (2012)	Vegitative	Vegitative
AT5G49630	AT5G40780	1	0.7773	2.0853	0.372752	0.117152	0.0561798	0.974382	0.525792	1.28143	0.410315	7.30769	189	1	161	0	3	0	0.5	Lloyd et al. (2012)	Vegitative	Vegitative
AT1G79230	AT1G16460	1	0.1203	0.7617	0.157936	-0.111941	-0.146963	0.847218	0.0927486	0.184887	0.50165	4	357	7	283	0	3	3	0.134615	Lloyd et al. (2012)	Seedling	Seedling
AT2G35100	AT1G27440	1	0.7907	1.87	0.422834	0.192772	0.103087	0.983505	0.702519	1.1795	0.595605	100	233	25	246	0	1	0	1	Lloyd et al. (2012)	Cellular	Cellular
AT5G61840	AT1G27440	1	0.0902	1.5117	0.0596679	0.273522	0.180937	0.558601	0.0630352	0.141504	0.445465	12.2	135	1	246	0	3	0	1	Lloyd et al. (2012)	Vegitative	Cellular
AT1G79460	AT1G61120	1	0.775	2.6729	0.289947	-0.155195	-0.0580623	0.950132	0.6279	1.50761	0.416486	51	313	0	156	0	6	0	0.833333	Lloyd et al. (2012)	Vegitative	Biochemical
AT1G71890	AT1G22710	1	0.1755	1.0576	0.165942	0.092052	0.0870385	0.812098	0.121497	0.268546	0.452424	6.28571	168	0	152	1	1	8	0.8	TAIR10	Seedling	Lethal
AT1G27370	AT2G42200	1	0.6938	2.431	0.285397	0.905062	0.3723	0.908062	0.553411	1.04827	0.527929	60	178	0	204	0	4	0	1	TAIR10	Vegitative	Vegitative
AT3G10570	AT1G01280	1	0.8409	1.7587	0.478137	0.309257	0.175844	0.989593	0.650646	1.59521	0.407875	7.16667	306	0	244	0	2	1	0.411765	Lloyd et al. (2012)	Cellular	Reproductive
AT5G07290	AT5G61960	1	0.1323	0.6727	0.19667	0.324851	0.482905	0.771908	0.0970228	0.219502	0.442012	6.61111	213	0	234	0	4	4	0.269231	TAIR10	Vegitative	Vegitative
AT4G28580	AT5G64560	1	0.6204	2.0584	0.301399	0.0792752	0.038513	0.949228	0.467853	1.05561	0.443206	14.6667	178	0	179	0	1	0	0.25	Lloyd et al. (2012)	Gametophyte	Gametophyte
AT1G70940	AT5G16530	1	0.4495	1.9417	0.231498	0.100339	0.0516757	0.899289	0.303998	0.713918	0.425816	17.25	146	0	144	0	3	0	1	Lloyd et al. (2012)	Vegitative	Vegitative
AT5G37500	AT2G26650	1	0.7269	2.3219	0.313063	0.523808	0.225594	0.941765	0.608992	1.21477	0.501325	8.66667	177	0	172	0	3	29	0.580645	Lloyd et al. (2012)	Cellular	Vegitative
AT2G30490	AT5G07990	1	0.7874	1.9937	0.394944	-0.11927	-0.0598232	0.982564	0.622611	1.23659	0.503491	8	174	0	254	80	3	1	0.411765	Lloyd et al. (2012)	Vegitative	Reproductive
AT2G22630	AT2G24840	1	0.7539	1.9269	0.39125	0.0410773	0.0213178	0.979738	0.712429	1.02587	0.694466	79	174	0	155	0	4	14	0.777778	Lloyd et al. (2012)	Timing	Gametophyte
AT5G11320	AT1G48910	0	0.5069	1.6531	0.306636	0.349839	0.211626	0.939166	0.401942	0.859858	0.467452	8.83333	136	0	159	0	5	0	0.636364	Hanada et al. (2009)	Normal	Normal	Vegitative
AT3G01650	AT5G14420	0	0.1096	1.0861	0.100912	0.63133	0.581282	0.523211	0.0747921	0.18191	0.411148	8.16667	203	6	203	0	4	4	0.25	Hanada et al. (2009)	Normal	Normal	Vegitative
AT1G70460	AT1G16150	1	0.8806	2.6042	0.338146	0.202622	0.0778059	0.962718	0.724243	1.48806	0.486702	6.14286	220	10	286	140	2	0	0.5	Lloyd et al. (2012)	Cellular	Vegitative
AT1G02205	AT5G57800	1	0.7293	2.4504	0.297625	0.769049	0.313846	0.924077	0.61229	1.10305	0.555087	11	230	0	177	0	4	0	0.666667	Lloyd et al. (2012)	Vegitative	Vegitative
AT5G65800	AT3G49700	1	0.0532	0.7781	0.0683717	0.30361	0.390194	0.507127	0.0322929	0.0902302	0.357894	10.0909	183	0	127	0	3	9	0.533333	Lloyd et al. (2012)	Vegitative	Vegitative
AT3G19160	AT1G68460	0	0.3139	2.5111	0.125005	0.307078	0.122288	0.729462	0.240285	0.472228	0.508833	7.61111	134	1	168	1	3	47	0.8	TAIR10	Normal	Normal	Biochemical
AT5G17400	AT4G01100	1	0.8085	2.7669	0.292204	0.0603595	0.0218148	0.945691	0.632671	1.43061	0.442238	78	304	4	197	27	3	56	0.172414	Lloyd et al. (2012)	Vegitative	Vegitative
AT4G34710	AT2G16500	0	0.0946	0.9071	0.104288	-0.0332571	-0.0366631	0.731799	0.0792882	0.136979	0.578835	8.4375	201	0	189	139	5	1	0.5	Hanada et al. (2009)	Normal	Normal	Seedling
AT2G40940	AT1G66340	1	0.2555	1.799	0.142023	0.276614	0.15376	0.754478	0.197951	0.391357	0.505807	11	258	2	174	29	7	41	0.590909	Lloyd et al. (2012)	Vegitative	Chemical
AT1G65660	AT4G37120	0	0.0548	0.4924	0.111292	0.703607	1.42893	0.268578	0.0400529	0.0977463	0.409763	15	185	3	288	0	4	52	1	Hanada et al. (2009)	Normal	Normal	Seedling
AT5G59780	AT3G13890	1	0.7916	1.9385	0.408357	-0.245889	-0.126845	0.986141	0.525867	1.3767	0.381977	7.46154	202	0	222	0	3	0	0.291667	Lloyd et al. (2012)	Vegitative	Reproductive
AT1G76500	AT1G20900	0	0.1618	0.7648	0.211559	0.723564	0.946082	0.671701	0.105907	0.240371	0.440598	8.4	158	1	178	0	4	0	1	Lloyd et al. (2012)	Normal	Normal	Physical
AT3G11980	AT4G33790	1	0.5637	1.6615	0.339272	0.171641	0.103305	0.961827	0.451814	0.808577	0.558776	7.875	224	7	161	0	5	0	1	Lloyd et al. (2012)	Reproductive	Vegitative
AT1G70210	AT5G65420	1	0.6395	2.1026	0.304147	0.029937	0.0142381	0.952168	0.467944	1.18969	0.393333	8.30769	168	0	97	0	6	61	0.380952	Lloyd et al. (2012)	Vegitative	Vegitative
AT2G45660	AT1G77080	1	0.6391	2.8198	0.226647	0.12247	0.043432	0.895767	0.555704	1.06567	0.521462	570	130	0	229	0	7	33	0.242424	TAIR10	Timing	Vegitative
AT2G01570	AT1G55580	1	0.7233	2.2246	0.325137	0.158668	0.0713243	0.957968	0.564995	1.19894	0.471246	6.81818	140	0	141	0	5	32	1	Lloyd et al. (2012)	Vegitative	Vegitative
AT1G61720	AT2G45400	1	0.6418	2.4033	0.267049	0.0223441	0.00929727	0.93187	0.490507	1.03022	0.476119	10	161	1	226	0	2	0	1	Lloyd et al. (2012)	Reproductive	Vegitative
AT5G16530	AT5G57090	1	0.4673	1.9344	0.241574	0.0326368	0.0168718	0.912338	0.321715	0.707169	0.454934	9.2	144	0	204	0	2	8	1	Lloyd et al. (2012)	Vegitative	Vegitative
AT1G25490	AT1G13320	1	0.0966	1.7517	0.0551464	0.265631	0.151642	0.557353	0.0622727	0.159221	0.391108	5.5	282	5	266	0	3	129	0.0793651	Lloyd et al. (2012)	Vegitative	Vegitative
AT2G30490	AT2G26710	1	0.8232	2.1857	0.37663	0.0242772	0.0111073	0.976851	0.772312	1.14323	0.675552	7.09091	174	0	120	0	3	1	0.4375	Lloyd et al. (2012)	Vegitative	Vegitative
AT5G66570	AT3G50820	1	0.0519	0.773	0.067141	0.966547	1.25038	0.230824	0.0230726	0.099169	0.232659	5.6	221	0	202	0	12	2	1	TAIR10	Vegitative	Vegitative
AT1G51190	AT3G20840	1	0.0902	1.3914	0.0648268	0.827114	0.594447	0.426147	0.056059	0.156428	0.358371	8.25	173	0	133	0	6	0	0.5	Lloyd et al. (2012)	Vegitative	Vegitative
AT1G02730	AT5G17420	1	0.4535	2.2283	0.203518	-0.0291936	-0.0131013	0.880047	0.339112	0.778567	0.435559	8.2	168	21	186	0	5	84	0.428571	Lloyd et al. (2012)	Vegitative	Cellular
AT4G27440	AT1G03630	0	0.1561	1.4538	0.107374	0.57327	0.394325	0.604571	0.114682	0.240659	0.476533	10	182	0	171	0	6	0	0.388889	Lloyd et al. (2012)	Normal	Normal	Lethal
AT2G26710	AT1G17060	1	0.656	1.5229	0.430757	0.485014	0.318481	0.979455	0.530534	1.05075	0.504911	7	120	0	205	0	3	0	0.466667	Lloyd et al. (2012)	Vegitative	Vegitative
AT3G19170	AT1G49630	1	0.0733	0.544	0.134743	0.477231	0.877263	0.505476	0.0523048	0.121621	0.430066	13.5	317	0	240	0	1	28	0.333333	Lloyd et al. (2012)	Vegitative	Vegitative
AT5G23260	AT1G77080	1	0.5884	2.342	0.251238	-0.123745	-0.0528373	0.926962	0.486882	0.877894	0.554602	390	126	0	229	0	7	30	0.242424	Lloyd et al. (2012)	Reproductive	Vegitative
AT5G17420	AT3G03050	1	0.4364	2.6327	0.165761	0.0365934	0.0138996	0.827145	0.321688	0.748037	0.430043	11.8571	186	0	226	0	4	10	1	Lloyd et al. (2012)	Cellular	Cellular
AT3G15990	AT5G13550	1	0.7492	2.7041	0.277061	0.177296	0.0655655	0.93334	0.538694	1.33629	0.403127	9.76923	133	0	248	0	3	1	1	Lloyd et al. (2012)	Vegitative	Reproductive
AT2G02220	AT3G02130	1	0.7479	2.9547	0.253122	-0.160438	-0.0542993	0.928403	0.634446	1.34323	0.472327	11.5	126	0	230	0	6	0	0.541667	Lloyd et al. (2012)	Vegitative	Vegitative
AT5G06170	AT1G22710	1	0.2109	1.1366	0.185553	0.326463	0.287227	0.799308	0.159056	0.300244	0.529754	21	243	0	152	1	2	10	0.8	TAIR10	Vegitative	Lethal
AT2G28890	AT1G07630	1	0.1101	1.1758	0.0936384	0.813127	0.691552	0.465463	0.0931162	0.162408	0.573349	10.1818	99	9	200	0	6	3	1	Lloyd et al. (2012)	Vegitative	Vegitative
AT5G08640	AT1G15550	1	0.7301	1.5462	0.47219	0.0047274	0.00305743	0.991324	0.520379	1.43888	0.361655	7.5	219	0	148	0	3	2	0.5	TAIR10	Vegitative	Vegitative
AT4G33650	AT1G14830	1	0.7153	2.1321	0.335491	0.0486437	0.0228149	0.964492	0.600945	1.05089	0.571844	7.75	222	0	218	0	4	40	0.705882	Lloyd et al. (2012)	Cellular	Gametophyte
AT5G67230	AT4G36890	1	0.2302	1.6961	0.135723	0.161976	0.0954992	0.757738	0.180872	0.340712	0.530864	15.8333	272	0	151	0	3	4	1	Lloyd et al. (2012)	Vegitative	Cellular
AT5G65800	AT4G11280	1	0.4254	2.3749	0.179123	-0.0308535	-0.0129915	0.850857	0.354041	0.641929	0.551527	8.70588	183	0	189	46	3	10	0.533333	Lloyd et al. (2012)	Vegitative	Vegitative
AT5G12080	AT5G19520	1	0.2482	0.8725	0.28447	0.36135	0.414155	0.902147	0.199436	0.352128	0.566373	7.14286	199	0	213	0	2	0	1	Lloyd et al. (2012)	Biochemical	Biochemical
AT5G22940	AT2G28110	1	0.2665	1.4987	0.177821	0.395385	0.263819	0.791746	0.201927	0.409917	0.492605	9.72727	210	0	144	0	3	0	1	Lloyd et al. (2012)	Vegitative	Vegitative
AT5G17420	AT5G16910	1	0.4523	2.8483	0.158796	0.00549409	0.0019289	0.819169	0.339706	0.77716	0.437112	11	186	0	233	0	5	10	1	Lloyd et al. (2012)	Cellular	Cellular
AT3G02350	AT5G15470	1	0.6152	1.935	0.317933	0.121988	0.0630428	0.955379	0.517256	1.01493	0.509648	13.6667	198	2	194	0	2	0	1	Lloyd et al. (2012)	Biochemical	Biochemical
AT1G58250	AT5G49680	1	0.2959	1.5015	0.19707	0.42468	0.282837	0.818597	0.225942	0.491872	0.459351	12.75	255	83	177	0	0	0	1	Lloyd et al. (2012)	Vegitative	Gametophyte
AT2G33100	AT3G03050	1	0.2433	1.8269	0.133176	-0.0649379	-0.0355454	0.785811	0.171511	0.405373	0.423095	10.625	336	6	226	0	4	0	0.5	Lloyd et al. (2012)	Gametophyte	Cellular
AT5G06460	AT2G30110	1	0.1297	2.0472	0.0633548	0.497237	0.242886	0.54628	0.0869817	0.225555	0.385634	17	158	0	172	52	4	41	0.6	Lloyd et al. (2012)	Lethal	Biological
AT1G12110	AT1G32450	1	0.6584	1.6858	0.390556	0.75587	0.448375	0.963242	0.495798	1.15302	0.43	8.76923	180	0	154	36	5	9	1	TAIR10	Reproductive	Lethal
AT4G39350	AT5G16910	1	0.4481	2.7143	0.165089	0.043983	0.0162042	0.825682	0.334492	0.826368	0.404773	9.27273	206	0	233	0	5	0	1	TAIR10	Vegitative	Cellular
AT5G35550	AT4G34990	1	0.6112	2.4709	0.247359	0.0822633	0.0332928	0.915201	0.47257	1.1533	0.409756	17.1667	315	119	139	0	5	7	0.583333	Lloyd et al. (2012)	Reproductive	Gametophyte
AT1G05630	AT1G65580	1	0.3347	1.865	0.179464	-0.209724	-0.112452	0.868282	0.236769	0.575206	0.411625	6.22222	174	1	305	135	3	2	0.692308	TAIR10	Cellular	Vegitative
AT1G26910	AT1G14320	1	0.0306	1.7159	0.0178332	0.510415	0.297462	0.410767	0.037811	0.0278286	1.35871	40	349	1	297	0	4	117	0.615385	Lloyd et al. (2012)	Vegitative	Gametophyte
AT2G22410	AT2G45350	1	0.6657	2.1773	0.305746	0.0659444	0.0302873	0.951881	0.619134	1.05752	0.585459	20.5	208	0	197	0	0	0	0.15	Lloyd et al. (2012)	Vegitative	Biochemical
AT4G02770	AT1G03130	0	0.0319	0.5236	0.0609244	0.962274	1.8378	0.109047	0.0115326	0.0632107	0.182446	23.3333	274	122	295	0	3	7	1	Hanada et al. (2009)	Normal	Normal	Vegitative
AT5G65460	AT5G10470	1	0.0938	0.5174	0.181291	0.380909	0.736198	0.668531	0.0582285	0.165299	0.352261	12.3333	189	0	223	0	3	0	0.409091	Lloyd et al. (2012)	Cellular	Cellular
AT5G28680	AT3G04690	0	0.084	1.3322	0.0630536	0.978828	0.734745	0.374078	0.0552696	0.144133	0.383464	5	235	0	236	20	7	0	0.909091	Lloyd et al. (2012)	Normal	Normal	Gametophyte
AT3G15990	AT5G19600	1	0.4917	2.626	0.187243	0.0826206	0.0314625	0.853458	0.306884	0.937895	0.327205	11.25	133	0	151	0	3	0	1	Lloyd et al. (2012)	Vegitative	Vegitative
AT1G69670	AT1G26830	0	0.0681	0.8877	0.0767151	0.529755	0.596772	0.455522	0.0411791	0.124886	0.329735	4.25	217	0	220	2	7	126	0.75	Hanada et al. (2009)	Normal	Normal	Seedling
AT5G55120	AT4G26850	1	0.1446	2.1024	0.0687785	0.115787	0.0550737	0.624291	0.0913372	0.27189	0.335934	6.375	274	0	181	0	3	2	1	TAIR10	Vegitative	Vegitative
AT2G29090	AT5G05690	1	0.7877	1.7084	0.461075	0.065085	0.038097	0.989791	0.565394	1.60628	0.35199	8.875	167	0	155	0	7	0	0.162791	TAIR10	Physical	Vegitative
AT5G44190	AT2G20570	1	0.3498	1.7091	0.204669	0.770034	0.45055	0.793706	0.287984	0.527008	0.546452	6.66667	110	0	210	147	11	8	0.5	Lloyd et al. (2012)	Reproductive	Vegitative
AT4G16760	AT2G35690	0	0.0837	0.8729	0.0958873	0.074644	0.0855127	0.677868	0.0639856	0.130261	0.491212	7	165	36	252	1	5	127	0.833333	Hanada et al. (2009)	Normal	Normal	Reproductive
AT3G54220	AT4G37650	1	0.8358	1.7003	0.49156	0.18972	0.11158	0.991709	0.670307	1.2819	0.5229	9.7	132	0	152	0	4	14	1	Lloyd et al. (2012)	Vegitative	Vegitative
AT5G62165	AT2G45660	1	0.2717	1.7834	0.152349	0.126057	0.0706834	0.79361	0.235678	0.399652	0.589707	7.71429	139	0	130	0	7	35	0.833333	TAIR10	Vegitative	Timing
AT5G07180	AT5G62230	0	0.077	0.9598	0.080225	0.687807	0.716615	0.422598	0.0611298	0.11542	0.529628	9.09091	272	0	175	0	9	0	0.25	TAIR10	Normal	Normal	Vegitative
AT1G75850	AT3G51310	0	0.2395	1.4669	0.163269	0.477327	0.325398	0.74993	0.157354	0.430009	0.365932	14	263	0	252	10	2	15	1	Hanada et al. (2009)	Normal	Normal	Vegitative
AT2G25600	AT3G02850	1	0.7537	2.447	0.30801	0.490778	0.200563	0.940849	0.650116	1.22725	0.529735	11.625	235	0	218	0	2	9	0.62069	Lloyd et al. (2012)	Gametophyte	Biochemical
AT5G57360	AT5G58140	1	0.9138	2.9141	0.313579	0.309812	0.106315	0.950626	0.721774	1.67602	0.430649	15.25	261	119	275	0	6	76	0.039604	Lloyd et al. (2012)	Timing	Cellular
AT5G37500	AT3G02850	1	0.2348	1.9683	0.119291	0.230389	0.11705	0.719188	0.171112	0.403065	0.424527	8.26667	177	0	218	0	3	17	0.62069	Lloyd et al. (2012)	Cellular	Biochemical
AT5G54690	AT5G15470	1	0.3773	2.6284	0.143547	0.0883398	0.0336097	0.787293	0.299728	0.581326	0.515594	10	221	5	194	0	4	0	1	Lloyd et al. (2012)	Vegitative	Biochemical
AT1G80330	AT1G15550	1	0.3519	1.6487	0.213441	0.0790764	0.0479629	0.881692	0.267649	0.518804	0.515897	11.4286	194	72	148	0	3	2	0.75	TAIR10	Reproductive	Vegitative
AT4G32410	AT5G64740	1	0.2477	1.9581	0.1265	0.815262	0.416354	0.643458	0.189694	0.389122	0.487492	13.3333	264	8	187	0	7	34	0.857143	TAIR10	Gametophyte	Vegitative
AT4G36220	AT5G07990	1	0.6715	1.6723	0.401543	0.0330941	0.0197896	0.981779	0.488074	1.17966	0.413741	7.53846	160	0	254	80	3	2	0.411765	Lloyd et al. (2012)	Reproductive	Reproductive
AT5G17310	AT3G03250	0	0.0389	0.6379	0.0609813	-0.120093	-0.188263	0.684048	0.0273848	0.0637102	0.429835	7.77778	280	0	108	0	6	54	1	TAIR10	Normal	Normal	Vegitative
AT4G24540	AT1G77080	1	0.6723	1.8011	0.373272	0.0369455	0.0205127	0.975742	0.478809	1.44474	0.331414	430	207	0	229	0	7	27	0.242424	Lloyd et al. (2012)	Timing	Vegitative
AT5G60450	AT2G33860	1	0.4625	2.8299	0.163433	0.621228	0.219523	0.777305	0.334984	0.796369	0.420639	6.86667	189	22	139	0	7	0	1	TAIR10	Vegitative	Reproductive
AT3G30180	AT5G05690	1	0.6695	2.197	0.304734	0.248579	0.113145	0.945672	0.536009	1.26272	0.424487	11.1429	92	0	155	0	2	0	0.162791	Lloyd et al. (2012)	Vegitative	Vegitative
AT3G01500	AT1G70410	0	0.3421	1.9428	0.176086	0.817534	0.420802	0.749332	0.232813	0.633422	0.367547	8.6	317	6	155	0	6	1	0.333333	Lloyd et al. (2012)	Normal	Normal	Cellular
AT3G54340	AT1G77080	1	0.6616	2.1606	0.306211	0.13515	0.0625519	0.94997	0.509916	1.17549	0.433788	530	241	0	229	0	5	15	0.242424	Lloyd et al. (2012)	Reproductive	Vegitative
AT5G37500	AT4G22200	1	0.7419	2.058	0.360496	-0.102363	-0.049739	0.974971	0.651892	1.12918	0.577314	6.4	177	0	247	0	3	26	0.62069	Lloyd et al. (2012)	Cellular	Vegitative
AT2G45970	AT2G26710	1	0.8861	2.2751	0.389477	0.411662	0.180942	0.974269	0.695251	1.63289	0.425781	7.8	182	0	120	0	2	0	0.4375	Lloyd et al. (2012)	Vegitative	Vegitative
AT4G34520	AT1G04220	1	0.3785	2.095	0.180668	0.293213	0.139959	0.823526	0.290269	0.605417	0.479453	10.3333	228	0	185	0	3	0	0.833333	Lloyd et al. (2012)	Vegitative	Vegitative
AT3G48750	AT5G66880	1	0.709	1.993	0.355745	0.120896	0.0606604	0.969437	0.551	1.44589	0.381081	8.30769	129	0	196	0	6	305	0.777778	Lloyd et al. (2012)	Gametophyte	Vegitative
AT2G47990	AT1G29260	1	0.8589	2.833	0.303177	0.0648908	0.0229053	0.951142	0.733128	1.35599	0.540659	80	240	0	195	0	2	151	0.333333	Lloyd et al. (2012)	Gametophyte	Vegitative
AT2G22630	AT2G45660	1	0.6214	1.7315	0.35888	-0.238481	-0.137731	0.977478	0.589393	0.839072	0.702434	9.5	174	0	130	0	7	33	0.833333	TAIR10	Timing	Timing
AT1G69560	AT1G26780	1	0.2881	1.5363	0.187528	0.473819	0.308415	0.79775	0.260758	0.403439	0.646337	10.6	182	0	171	0	4	0	0.291667	TAIR10	Vegitative	Vegitative
AT1G80340	AT1G15550	0	0.1534	1.1163	0.137418	0.786198	0.704289	0.573147	0.137081	0.197786	0.693074	11.5455	273	0	148	0	6	2	0.625	TAIR10	Normal	Normal	Vegitative
AT5G47435	AT4G17360	0	0.0798	0.7657	0.104218	0.379867	0.496105	0.56162	0.0632532	0.116069	0.544961	14.5	302	0	165	0	3	2	0.545455	Lloyd et al. (2012)	Normal	Normal	Vegitative
AT1G49240	AT3G18780	1	0.0034	0.6282	0.00541229	0.428871	0.682698	0.262128	0.00415652	0.00295146	1.40829	9.16667	193	0	247	0	7	84	0.3125	TAIR10	Vegitative	Cellular
AT4G02195	AT5G26980	1	0.2387	1.3392	0.178241	0.329792	0.24626	0.796523	0.189391	0.35628	0.531579	9.5	265	0	246	0	4	48	0.5	Lloyd et al. (2012)	Gametophyte	Gametophyte
AT4G36380	AT5G05690	1	0.5457	1.88	0.290266	-0.0589087	-0.0313344	0.948466	0.45797	0.816386	0.560972	6.45455	157	0	155	0	6	0	0.162791	TAIR10	Vegitative	Vegitative
AT2G38110	AT3G11430	1	0.4858	2.3485	0.206855	0.32965	0.140366	0.859324	0.405779	0.678595	0.597969	10.625	176	0	214	0	3	0	1	Lloyd et al. (2012)	Cellular	Seedling
AT1G01280	AT2G40890	1	0.7237	1.8368	0.394	-0.0784499	-0.0427101	0.981972	0.529966	1.34542	0.393904	11.25	244	0	225	0	3	1	0.388889	TAIR10	Reproductive	Vegitative
AT4G34520	AT1G01120	1	0.4096	2.8089	0.145822	0.05688	0.0202499	0.794304	0.327226	0.64323	0.508723	11.4	228	0	187	0	3	1	0.833333	Lloyd et al. (2012)	Vegitative	Vegitative
AT5G10440	AT5G65420	1	0.1978	0.6915	0.286045	0.0922346	0.133383	0.933117	0.183005	0.257813	0.709833	6.53846	123	2	97	0	6	71	0.333333	Lloyd et al. (2012)	Cellular	Vegitative
AT1G71890	AT5G06170	1	0.1908	0.7688	0.248179	0.0890375	0.115814	0.906388	0.144491	0.264173	0.546955	11.6667	168	0	243	0	2	2	1	TAIR10	Seedling	Vegitative
AT3G43190	AT5G20830	0	0.0615	1.0025	0.0613466	0.776502	0.774566	0.356909	0.0500363	0.0958223	0.522178	7.11111	137	1	130	57	6	0	0.5	Hanada et al. (2009)	Normal	Normal	Vegitative
AT2G22810	AT4G11280	1	0.4657	2.6392	0.176455	-0.0710273	-0.0269124	0.84987	0.378614	0.737009	0.513717	9.18182	188	0	189	46	3	3	0.533333	Lloyd et al. (2012)	Vegitative	Vegitative
AT1G61720	AT1G15950	1	0.8101	2.6896	0.301197	0.112143	0.0416949	0.948909	0.631489	1.1518	0.548263	6.25	161	1	242	0	1	0	0.5	Lloyd et al. (2012)	Reproductive	Vegitative
AT5G54380	AT4G18640	1	0.8496	2.0068	0.423361	-0.0859043	-0.0428066	0.986618	0.686266	1.65291	0.415186	9.375	147	0	240	0	9	0	0.545455	Lloyd et al. (2012)	Vegitative	Cellular
AT3G61440	AT5G28030	1	0.411	1.9995	0.205551	0.294757	0.147416	0.856468	0.313332	0.657127	0.476821	7.5	195	0	132	0	2	1	0.5	Lloyd et al. (2012)	Cellular	Timing
AT2G47000	AT3G28860	1	0.5291	2.0058	0.263785	0.248016	0.123649	0.918341	0.393191	0.866245	0.453902	8.72727	196	0	78	0	8	14	0.55	Lloyd et al. (2012)	Vegitative	Vegitative
AT5G12390	AT3G57090	1	0.3159	2.3971	0.131784	0.194587	0.0811761	0.753995	0.219389	0.544219	0.403126	8.14286	123	0	262	0	1	8	1	Lloyd et al. (2012)	Vegitative	Vegitative
AT1G77080	AT4G18960	1	0.6013	2.7459	0.218981	0.0857847	0.031241	0.889863	0.407965	1.37281	0.297176	520	229	0	150	0	5	37	0.5	Lloyd et al. (2012)	Vegitative	Reproductive
AT1G06780	AT5G15470	1	0.6096	2.1809	0.279518	0.119695	0.0548831	0.935813	0.521895	0.949504	0.54965	9.72727	258	0	194	0	2	0	1	Lloyd et al. (2012)	Biochemical	Biochemical
AT4G24540	AT4G22950	1	0.5966	1.4598	0.408686	-0.333084	-0.228171	0.988013	0.532509	1.05763	0.503494	6.64286	207	0	118	0	7	25	0.833333	Lloyd et al. (2012)	Timing	Physical
AT1G17840	AT1G51500	1	0.3946	2.0107	0.19625	0.826968	0.411283	0.78857	0.299724	0.63671	0.470739	7.57143	203	48	162	0	1	0	1	Lloyd et al. (2012)	Vegitative	Vegitative
AT3G22400	AT3G45140	1	0.5501	1.9769	0.278264	-0.210427	-0.106443	0.947619	0.458413	0.82778	0.553785	6.55556	159	0	162	0	5	5	0.535714	Lloyd et al. (2012)	Vegitative	Vegitative
AT5G07990	AT2G40890	1	0.6759	1.9117	0.35356	-0.0774751	-0.0405268	0.972823	0.541639	1.05606	0.512888	9.77778	254	80	225	0	3	0	0.388889	TAIR10	Reproductive	Vegitative
AT2G02820	AT1G14350	1	0.1175	0.6566	0.178952	0.565012	0.860512	0.622743	0.0848346	0.194819	0.435454	9	266	130	188	0	4	0	0.291667	Lloyd et al. (2012)	Cellular	Cellular
AT5G19600	AT1G23090	1	0.478	1.8584	0.257211	-0.179226	-0.096441	0.934886	0.327461	0.82002	0.399333	9	151	0	188	67	3	5	1	Lloyd et al. (2012)	Vegitative	Vegitative
AT1G01420	AT4G01070	1	0.182	0.8026	0.226763	0.151315	0.188531	0.875069	0.126544	0.295067	0.428867	10	208	0	155	55	1	0	0.6	TAIR10	Vegitative	Vegitative
AT5G01500	AT4G01100	1	0.6739	2.3848	0.282581	0.0856862	0.0359301	0.939235	0.490225	1.15464	0.424569	10.1429	186	0	197	27	5	56	0.206897	Lloyd et al. (2012)	Vegitative	Vegitative
AT1G63650	AT4G09820	1	0.6354	1.81	0.35105	0.0893306	0.0493539	0.968463	0.449396	1.28354	0.350123	9.30769	157	0	186	0	5	36	0.714286	TAIR10	Cellular	Reproductive
AT2G34490	AT5G48000	1	0.8755	2.5579	0.342273	0.496186	0.193982	0.958076	0.739148	1.34516	0.549487	9.375	157	0	122	19	2	0	0.075	Lloyd et al. (2012)	Biochemical	Vegitative
AT4G14960	AT1G50010	1	0.0018	0.3073	0.00585747	0.588025	1.91352	0.0586744	0.0001	0.00516608	0.019357	18	207	71	258	0	5	94	0.411765	TAIR10	Vegitative	Vegitative
AT4G18960	AT5G10140	1	0.6433	2.0482	0.314081	-0.0123094	-0.00600984	0.957795	0.556288	1.11339	0.499635	10.1	150	0	194	1	5	38	0.204545	Lloyd et al. (2012)	Reproductive	Timing
AT2G22630	AT5G48670	1	0.7851	1.7628	0.445371	0.00858834	0.00487199	0.988565	0.683558	1.55114	0.44068	11.625	174	0	116	16	3	14	0.75	Lloyd et al. (2012)	Timing	Gametophyte
AT3G53130	AT1G57750	1	0.8126	2.8274	0.287402	0.0645636	0.022835	0.943015	0.691327	1.36827	0.505256	9.75	245	0	195	0	2	0	0.28	Lloyd et al. (2012)	Vegitative	Biochemical
AT1G57750	AT1G01280	1	0.8764	2.1327	0.410934	0.104	0.0487643	0.982749	0.76834	1.32692	0.579039	12.4286	195	0	244	0	2	1	0.411765	Lloyd et al. (2012)	Biochemical	Reproductive
AT1G04160	AT5G43900	0	0.071	0.5932	0.11969	-0.0813524	-0.137142	0.786662	0.049578	0.118172	0.419542	600	239	0	296	0	5	91	0.154545	TAIR10	Normal	Normal	Vegitative
AT1G27370	AT1G27360	1	0.1216	0.1811	0.671452	0.784708	4.33301	0.657725	0.106525	0.163192	0.652754	12	178	0	176	0	3	2	0.25	TAIR10	Vegitative	Vegitative
AT4G33330	AT3G18660	1	0.5167	2.997	0.172406	0.585378	0.195321	0.798476	0.413465	0.881729	0.468925	6.81818	197	1	203	0	4	223	0.266667	Lloyd et al. (2012)	Biochemical	Biochemical
AT5G19690	AT1G34130	1	0.4233	2.6845	0.157683	0.836839	0.31173	0.7427	0.345709	0.675013	0.512151	14.6	274	0	264	13	1	41	1	Lloyd et al. (2012)	Vegitative	Gametophyte
AT4G21750	AT4G04890	0	0.0503	1.0099	0.0498069	0.866489	0.857995	0.304493	0.0278026	0.0904581	0.307353	8.46154	169	0	227	1	6	0	1	TAIR10	Normal	Normal	Vegitative
AT3G23430	AT1G68740	1	0.4349	2.3765	0.183	0.20902	0.0879528	0.837287	0.341036	0.690654	0.493788	9.36364	142	0	198	0	4	2	1	TAIR10	Vegitative	Reproductive
AT1G01610	AT4G00400	0	0.0598	0.9748	0.0613459	0.426222	0.437241	0.472382	0.0551883	0.0760266	0.725908	6.57143	172	0	208	51	6	0	1	Hanada et al. (2009)	Normal	Normal	Vegitative
AT5G67160	AT5G39050	1	0.8372	2.3528	0.355831	0.0647523	0.0275214	0.970823	0.753342	1.26374	0.596121	9.875	201	0	138	0	0	0	1	Lloyd et al. (2012)	Biochemical	Biochemical
AT3G19450	AT4G34230	0	0.1539	1.1201	0.137398	-0.190634	-0.170194	0.822628	0.123504	0.212019	0.582516	6.45455	173	0	226	0	4	24	0.470588	Hanada et al. (2009)	Normal	Normal	Vegitative
AT1G74710	AT1G18870	1	0.1246	1.1689	0.106596	-0.0355601	-0.0304218	0.734719	0.0859933	0.210442	0.408631	8	165	0	160	84	3	108	0.5	Lloyd et al. (2012)	Biological	Seedling
AT5G53950	AT1G69490	1	0.497	2.1966	0.226259	-0.142037	-0.0646622	0.908902	0.37819	0.915793	0.412965	7.38462	141	0	134	0	6	2	1	Lloyd et al. (2012)	Vegitative	Timing
AT3G46790	AT5G55740	1	0.706	2.164	0.326248	0.102785	0.0474979	0.959752	0.574621	1.24514	0.46149	6.4	259	0	149	0	4	0	0.133333	Lloyd et al. (2012)	Biochemical	Biochemical
AT2G47460	AT3G27810	1	0.5135	2.999	0.171224	-0.0283453	-0.00945157	0.839555	0.412885	0.896242	0.460685	7.75	249	0	136	0	4	0	0.583333	Lloyd et al. (2012)	Biochemical	Reproductive
AT5G53470	AT4G27780	1	0.1397	0.7447	0.187592	0.819648	1.10064	0.562129	0.0769402	0.273726	0.281085	10.5556	303	6	214	0	3	10	0.65	Lloyd et al. (2012)	Physical	Seedling
AT1G22130	AT1G77980	0	0.1162	0.765	0.151895	0.984558	1.287	0.405588	0.0702434	0.203746	0.344759	4.66667	282	0	172	0	4	8	0.8	TAIR10	Normal	Normal	Reproductive
AT1G70310	AT1G23820	0	0.0644	0.7301	0.0882071	0.523864	0.717524	0.442468	0.0373495	0.12513	0.298486	8	250	0	254	0	2	34	0.526316	Hanada et al. (2009)	Normal	Normal	Seedling
AT3G51240	AT5G08640	1	0.7371	2.3612	0.312172	0.877391	0.371587	0.928715	0.652439	1.20654	0.540753	5.46154	265	0	219	0	3	2	0.4	Lloyd et al. (2012)	Reproductive	Vegitative
AT5G47040	AT5G26860	1	0.6628	2.2144	0.299314	-0.287235	-0.129713	0.958723	0.543602	1.02704	0.529292	10.1538	155	8	290	7	5	25	0.764706	Lloyd et al. (2012)	Vegitative	Vegitative
AT4G02700	AT5G13550	1	0.7038	2.0103	0.350097	-0.227449	-0.113142	0.974546	0.501158	1.20938	0.414394	6.75	152	0	248	0	3	2	1	Lloyd et al. (2012)	Vegitative	Reproductive
AT1G80340	AT1G80330	0	0.3644	2.3472	0.155249	0.117077	0.0498793	0.803165	0.278509	0.543255	0.512667	19.25	273	0	194	72	3	0	0.625	TAIR10	Normal	Normal	Vegitative
AT4G35420	AT1G15950	1	0.6137	2.1485	0.285641	-0.0937136	-0.0436182	0.946968	0.514879	0.9623	0.535051	5.8	271	1	242	0	2	1	0.5	Lloyd et al. (2012)	Reproductive	Vegitative
AT2G41940	AT3G58070	1	0.2869	2.0072	0.142935	0.582595	0.290252	0.718803	0.246114	0.466822	0.527212	6.94737	159	0	154	0	4	0	1	Lloyd et al. (2012)	Cellular	Cellular
AT2G22410	AT5G55740	1	0.6469	2.5085	0.257883	0.121369	0.0483831	0.921717	0.564843	1.06578	0.529982	14	208	0	149	0	0	0	0.133333	Lloyd et al. (2012)	Vegitative	Biochemical
AT5G65210	AT5G10030	0	0.0747	1.1171	0.0668696	0.596114	0.533626	0.452565	0.0427749	0.134463	0.318117	7.16667	265	0	278	0	7	12	0.5	Lloyd et al. (2012)	Normal	Normal	Biological
AT1G59610	AT1G10290	0	0.0413	0.6402	0.0645111	0.323889	0.505919	0.456278	0.02098	0.0776129	0.270316	9.66667	189	0	196	1	0	5	0.842105	Lloyd et al. (2012)	Normal	Normal	Gametophyte
AT3G51570	AT5G17880	1	0.3871	1.2472	0.310375	-0.230156	-0.184538	0.965677	0.358625	0.543613	0.659706	57	366	0	225	0	5	0	0.8	TAIR10	Vegitative	Physical
AT1G31800	AT1G57750	1	0.7833	2.8068	0.279072	-0.00202283	-0.00072069	0.940131	0.689755	1.13208	0.609282	8.22222	270	0	195	0	2	0	0.28	Lloyd et al. (2012)	Biochemical	Biochemical
AT1G69500	AT1G57750	1	0.7266	2.8377	0.256052	0.123985	0.043692	0.920831	0.624766	1.23993	0.503873	11	236	0	195	0	2	0	0.28	Lloyd et al. (2012)	Reproductive	Biochemical
AT5G09640	AT2G22990	1	0.3535	2.6344	0.134186	-0.050017	-0.0189861	0.783603	0.306537	0.550835	0.556496	14.5	255	0	186	0	2	4	0.122449	Lloyd et al. (2012)	Biochemical	Biochemical
AT5G42270	AT1G50250	0	0.0708	2.0925	0.0338351	0.924493	0.441813	0.40118	0.0510971	0.116932	0.436983	8.2	186	9	271	0	3	16	0.9	TAIR10	Normal	Normal	Seedling
AT5G62470	AT5G62320	1	0.5689	2.0006	0.284365	0.0428672	0.0214272	0.94142	0.427204	1.07825	0.396203	8.5	163	0	194	0	2	0	0.583333	Lloyd et al. (2012)	Vegitative	Reproductive
AT4G08920	AT1G04400	1	0.4107	2.7656	0.148503	0.424723	0.153573	0.766683	0.312562	0.71331	0.438185	9.33333	133	11	264	0	9	52	0.428571	Lloyd et al. (2012)	Vegitative	Timing
AT2G30490	AT5G48000	1	0.8499	1.8845	0.450995	0.216018	0.114629	0.987406	0.673453	1.35067	0.498606	9.85714	174	0	122	19	6	1	0.075	Lloyd et al. (2012)	Vegitative	Vegitative
AT4G36380	AT5G45340	1	0.6952	1.9708	0.35275	0.0518612	0.0263148	0.96996	0.579597	1.12971	0.51305	10	157	0	167	0	2	0	0.176471	TAIR10	Vegitative	Physical
AT4G31500	AT2G40890	1	0.6239	1.8095	0.344791	0.108161	0.0597741	0.96595	0.476663	0.999239	0.477026	6.9	177	0	225	0	4	2	0.388889	TAIR10	Lethal	Vegitative
AT1G02730	AT4G39350	1	0.4551	2.6255	0.173338	-0.195259	-0.0743703	0.854302	0.344047	0.800297	0.429899	12.5714	168	21	206	0	4	74	0.428571	TAIR10	Vegitative	Vegitative
AT1G53500	AT1G78570	1	0.0914	2.4791	0.0368682	0.131842	0.0531814	0.545292	0.0754016	0.131467	0.573538	7.33333	213	0	222	0	3	0	0.75	Lloyd et al. (2012)	Reproductive	Vegitative
AT5G62470	AT3G28470	1	0.6367	1.8634	0.341687	0.107892	0.0579006	0.964972	0.564427	1.0113	0.55812	17.3333	163	0	228	13	2	0	0.583333	Lloyd et al. (2012)	Vegitative	Reproductive
AT4G05190	AT4G21270	0	0.0927	0.7331	0.126449	0.77769	1.06082	0.419753	0.0655191	0.14483	0.452386	18.5	221	30	278	0	5	8	0.727273	Hanada et al. (2009)	Normal	Normal	Reproductive
AT2G22630	AT5G23260	1	0.6417	1.4894	0.430845	-0.156015	-0.10475	0.988629	0.47655	1.30438	0.365346	9.58333	174	0	126	0	6	30	0.277778	Lloyd et al. (2012)	Timing	Reproductive
AT1G70940	AT5G57090	1	0.3075	2.1515	0.142924	-0.312205	-0.14511	0.825725	0.227358	0.45233	0.502638	7.41667	146	0	204	0	6	8	1	Lloyd et al. (2012)	Vegitative	Vegitative
AT3G51570	AT5G44870	1	0.4611	1.5258	0.302202	-0.138879	-0.0910204	0.957719	0.418465	0.639365	0.6545	36	366	0	183	79	5	0	0.75	TAIR10	Vegitative	Vegitative
AT4G17730	AT5G46860	1	0.1263	1.1345	0.111327	0.595726	0.5251	0.569517	0.109092	0.178451	0.611331	7.64286	216	0	252	168	6	61	1	TAIR10	Vegitative	Gametophyte
AT4G34460	AT1G73720	1	0.8391	2.2945	0.365701	-0.203057	-0.0884973	0.977488	0.753169	1.27296	0.591669	9.25	179	0	207	0	2	45	0.275862	Lloyd et al. (2012)	Vegitative	Vegitative
AT5G60910	AT2G22630	1	0.689	1.7394	0.396114	-0.261534	-0.150359	0.984814	0.574169	1.22914	0.46713	10.75	225	0	174	0	6	16	0.833333	Lloyd et al. (2012)	Reproductive	Timing
AT5G52250	AT5G23730	1	0.2928	1.4543	0.201334	0.346543	0.238289	0.833961	0.207503	0.450006	0.461112	6.61111	222	0	174	0	2	0	0.470588	Lloyd et al. (2012)	Physical	Physical
AT3G15990	AT1G23090	1	0.2989	2.9507	0.101298	-0.214703	-0.0727633	0.735777	0.214988	0.447318	0.480617	9.38462	133	0	188	67	3	5	1	Lloyd et al. (2012)	Vegitative	Vegitative
AT1G70460	AT1G75820	1	0.7446	2.3466	0.31731	-0.11004	-0.0468935	0.961333	0.600748	1.16424	0.516	8.2	220	10	295	0	5	24	0.222222	Lloyd et al. (2012)	Cellular	Vegitative
AT4G26200	AT5G65800	1	0.3805	2.207	0.172406	0.0420103	0.019035	0.835719	0.303654	0.565627	0.536846	11.4	132	0	183	0	2	7	0.533333	Lloyd et al. (2012)	Timing	Vegitative
AT5G15470	AT3G01040	1	0.0373	0.4603	0.0810341	0.924753	2.00902	0.105644	0.0235654	0.0565373	0.416811	7.41667	194	0	141	0	5	0	0.5	Lloyd et al. (2012)	Biochemical	Biochemical
AT4G26200	AT1G01480	1	0.3728	1.6323	0.228389	0.439201	0.269069	0.864024	0.284289	0.582229	0.488277	7.23077	132	0	187	0	2	0	0.285714	Lloyd et al. (2012)	Timing	Vegitative
AT2G26670	AT1G69720	0	0.1907	0.9773	0.195129	0.103909	0.106323	0.850321	0.161796	0.278106	0.581778	25.5	237	0	260	9	3	0	0.571429	Hanada et al. (2009)	Normal	Normal	Biochemical
AT5G08640	AT5G51810	1	0.7632	1.8232	0.418605	0.00616748	0.00338278	0.985019	0.647427	1.33745	0.484076	7.66667	219	0	172	0	3	1	0.5	Lloyd et al. (2012)	Vegitative	Vegitative
AT1G65360	AT2G24840	1	0.5214	2.0982	0.248499	0.389133	0.18546	0.89797	0.437151	0.755512	0.578616	24	57	0	155	0	2	12	0.666667	Lloyd et al. (2012)	Gametophyte	Gametophyte
AT5G48000	AT4G19230	1	0.7789	1.6645	0.467948	0.0865433	0.0519936	0.990295	0.573603	1.34799	0.425523	8.2	122	19	97	0	6	0	0.176471	Lloyd et al. (2012)	Vegitative	Seedling
AT4G13770	AT4G19230	1	0.8977	2.2539	0.398287	-0.207146	-0.0919056	0.983882	0.69973	1.82775	0.382836	8.54545	237	0	97	0	5	0	0.205882	Lloyd et al. (2012)	Biochemical	Seedling
AT3G56400	AT2G40750	1	0.3386	1.0687	0.316834	0.806842	0.754975	0.888114	0.276638	0.536155	0.515965	9.08333	187	0	200	0	11	0	1	TAIR10	Chemical	Biochemical
AT2G30490	AT4G13770	1	0.7319	2.0893	0.350309	-0.270802	-0.129614	0.975172	0.599764	1.37845	0.4351	9	174	0	237	0	4	1	0.368421	Lloyd et al. (2012)	Vegitative	Biochemical
AT2G45660	AT2G24840	1	0.8315	1.5433	0.538781	-0.113467	-0.0735222	0.996062	0.762116	1.14785	0.663952	30	130	0	155	0	6	39	0.777778	TAIR10	Timing	Gametophyte
AT5G16310	AT1G65650	0	0.2224	1.804	0.123282	0.598736	0.331894	0.663064	0.146406	0.382543	0.382717	9	298	0	277	5	4	16	0.636364	Lloyd et al. (2012)	Normal	Normal	Vegitative
AT4G26080	AT5G57050	1	0.136	1.2943	0.105076	0.714107	0.551732	0.544312	0.0981954	0.22242	0.441486	7.30769	181	0	189	0	6	60	0.533333	TAIR10	Chemical	Vegitative
AT1G62640	AT5G13930	1	0.8881	2.9828	0.29774	0.599779	0.201079	0.934633	0.703016	1.37443	0.511497	9	176	0	235	0	4	3	0.142857	Lloyd et al. (2012)	Vegitative	Reproductive
AT1G65480	AT4G20370	1	0.1062	0.6742	0.15752	0.269572	0.39984	0.717776	0.0705939	0.184697	0.382214	6.84615	151	3	180	1	4	10	1	TAIR10	Timing	Physical
AT5G09870	AT5G64740	0	0.0482	0.9162	0.0526086	0.585436	0.638983	0.380688	0.0341896	0.0821928	0.415969	7.41176	153	0	187	0	6	22	1	TAIR10	Normal	Normal	Seedling
AT4G14850	AT5G48910	1	0.6564	2.7907	0.23521	0.0115452	0.00413703	0.908462	0.587404	0.968617	0.606436	90	223	12	208	2	3	0	0.2	Lloyd et al. (2012)	Vegitative	Vegitative
AT5G05850	AT3G11330	0	0.1236	0.8101	0.152574	0.106822	0.131862	0.779439	0.0833588	0.202758	0.411125	7.18182	178	0	168	0	4	0	0.461538	TAIR10	Normal	Normal	Gametophyte
AT4G22200	AT3G02850	1	0.7504	1.9943	0.376272	-0.238879	-0.119781	0.980626	0.638287	1.22001	0.523182	7.33333	247	0	218	0	3	25	0.655172	Lloyd et al. (2012)	Vegitative	Biochemical
AT5G23020	AT1G18500	1	0.3211	2.8155	0.114047	0.0514748	0.0182827	0.736223	0.225641	0.525735	0.429193	11.5	185	0	346	6	3	13	0.7	Lloyd et al. (2012)	Biochemical	Vegitative

## Sheet: S2_Table
S2 Table. Expression intensities of microarray data (AtgenExpress expression atlas) in TAIR (http://www.arabidopsis.org/).
Experimental conditions in seedling are highligted by orange.
Gene	Symbol	Descripstion(TAIR10)	Description(Araport11)	1331: heat_control_1h_shoot: no treatmentshoot	991: wound_control_0min_root: no treatmentroot	1347: heat_1h_root: "heat(38 C, 1hours)root"	1075: UV-B_control_30min_root: no treatmenttime after treatment(30minutes)root	1208: osmotic_12h_root: "mannitol(300 mM, 12hours)root"	1066: cold_6h_shoot: "cold(4 C, 6hours)shoot"	1328: heat_control_30min_shoot: no treatmentshoot	982: Atgen-28_6h_HrcC: Pseudomonas syringae pv. tomato DC3000 hrcC-(10e8 cfu/ml)time after treatment(6hours)	1352: heat_12h_shoot: "average daily temperature(25 C, 9hours)heat(38 C, 12hours)shoot"	1381: RIKEN-Goda2: det2-1 line	1264: RIKEN-Preston1: water(1hours)	1748: AtGE_138: NFE1	1743: AtGE_132: GOT1	501: ATGE_34: Col-0age(21+ days)sepal	869: RIKEN-Goda23: "ACC(10 uM, 3hours)"	974: Atgen-17_0h: no treatment	1474: Atgen x-4-1 HrpZ 1h: hairpin Z(10 uM)time after treatment(1hours)	1185: osmotic_control_0min_shoot: no treatmentshoot	912: Atgenx-Pi-12: Phytophthora infestans(10^6 spores/ml)time after treatment(12hours)	1439: Mock_8hr: MgCl2(10mM)time after treatment(8hours)	1059: cold_control_24h_root: no treatmentroot	1364: heat_control_24h_25C_cell_culture: no treatmentcell culture	871: RIKEN-Goda9: mock(1hours)*	1169: genotoxic_control_12h_shoot: no treatmentshoot	1209: osmotic_24h_shoot: "mannitol(300 mM, 24hours)shoot"	1098: UV-B_24h_shoot: "time after treatment(24hours)light wavelength(UV-B light, 24hours)shoot"	1069: cold_12h_root: "cold(4 C, 12hours)root"	1202: osmotic_1h_root: "mannitol(300 mM, 1hours)root"	525: ATGE_73: Col-0age(6 weeks)pollen	1524: T14_aph: time after drug removal(14hours)	986: Atgen-32_24h_Psph: Pseudomonas syringae pv. Phaseolicola(10e8 cfu/ml)time after treatment(24hours)	1250: oxidative_control_24h_root: no treatmentroot	1750: AtGE_140: Nw-1	508: ATGE_42: Col-0age(21+ days)petalstage 15 flower	911: Atgenx-Pi-6: Phytophthora infestans(10^6 spores/ml)time after treatment(6hours)	488: ATGE_20: Col-0age(17 days)young leaf	1012: wound_6h_shoot: time after treatment(6hours)woundingshoot	978: Atgen-24_2h_avrRpm1: Pseudomonas syringae pv. tomato avrRpm1(10e8 cfu/ml)time after treatment(2hours)	977: Atgen-23_24h_DC3000: Pseudomonas syringae pv. tomato DC3000(10e8 cfu/ml)time after treatment(24hours)	1083: UV-B_control_12h_root: no treatmenttime after treatment(12hours)root	1386: RIKEN-Li3: water(9hours)	1129: drought_24h_shoot: time after treatment(24 hrhours)shootdry air stream(15minutes)	1132: drought_15min_root: time after treatment(15 minminutes)rootdry air stream(15minutes)	1231: salt_6h_shoot: "NaCl(150 mM, 6hours)shoot"	1329: heat_control_30min_root: no treatmentroot	1444: avr_8h: Pseudomonas syringae ES4326 avrRpt2time after treatment(8hours)
AT2G31760	ARI10, ATARI10	RING/U-box superfamily protein | chr2:13508493-13510390 FORWARD LENGTH=1545	RING/U-box superfamily protein;Alias=ATARI10,ARABIDOPSIS ARIADNE 10;full_name=ARIADNE 10;computational_description=ARIADNE 10 (ARI10)%3B FUNCTIONS IN: zinc ion binding%3B CONTAINS InterPro DOMAIN/s: Zinc finger%2C C6HC-type (InterPro:IPR002867)%2C Zinc finger%2C RING-type (InterPro:IPR001841)%3B BEST Arabidopsis thaliana protein match is: RING/U-box superfamily protein (TAIR:AT2G31770.1)%3B Has 3…	4	8	4	4	0	8	8	45	8	8	28	14	4	27	13	12	22	0	13	88	4	0	65	4	8	4	4	4	111	9	18	4	70	55	40	12	4	17	64	4	88	8	4	13	4	4
AT2G31770	ARI9, ATARI9	RING/U-box superfamily protein | chr2:13511579-13513550 FORWARD LENGTH=1632	RING/U-box superfamily protein;Alias=ATARI9,ARABIDOPSIS ARIADNE 9;full_name=ARIADNE 9;computational_description=ARIADNE 9 (ARI9)%3B FUNCTIONS IN: zinc ion binding%3B EXPRESSED IN: sepal%2C root%2C flower%3B EXPRESSED DURING: petal differentiation and expansion stage%3B CONTAINS InterPro DOMAIN/s: Zinc finger%2C RING-type%2C conserved site (InterPro:IPR017907)%2C Zinc finger%2C RING-type (InterPro…	90	60	87	38	101	80	72	128	63	147	88	138	9	99	77	122	41	68	25	181	46	60	42	14	108	43	134	104	702	38	147	46	15	104	276	83	89	35	64	80	111	126	14	21	38	205
AT3G26280	CYP71B4	cytochrome P450, family 71, subfamily B, polypeptide 4 | chr3:9630358-9631970 REVERSE LENGTH=1515	cytochrome P450%2C family 71%2C subfamily B%2C polypeptide 4;curator_summary=cytochrome P450 monooxygenase;conf_class=2;full_name=cytochrome P450%2C family 71%2C subfamily B%2C polypeptide 4;computational_description=cytochrome P450%2C family 71%2C subfamily B%2C polypeptide 4 (CYP71B4)%3B FUNCTIONS IN: electron carrier activity%2C monooxygenase activity%2C iron ion binding%2C oxygen binding%2C h…	1021	12	16	16	7	870	1207	1543	500	248	664	15	9	909	606	2109	136	1197	1807	1592	6	3	755	610	5172	1923	3	15	142	6	3993	6	10	82	3451	520	1760	1088	5093	12	245	1817	5	3010	16	1458
AT3G26270	CYP71B25	cytochrome P450, family 71, subfamily B, polypeptide 25 | chr3:9627602-9629195 REVERSE LENGTH=1506	cytochrome P450%2C family 71%2C subfamily B%2C polypeptide 25;curator_summary=putative cytochrome P450;full_name=cytochrome P450%2C family 71%2C subfamily B%2C polypeptide 25;computational_description=cytochrome P450%2C family 71%2C subfamily B%2C polypeptide 25 (CYP71B25)%3B FUNCTIONS IN: electron carrier activity%2C monooxygenase activity%2C iron ion binding%2C oxygen binding%2C heme binding%3B…	78	104	103	82	141	77	106	91	31	51	153	117	27	55	75	120	25	79	113	94	49	79	85	18	44	64	91	82	223	31	313	49	73	26	261	49	72	137	274	82	52	175	31	49	82	58
AT1G18970	GLP4	germin-like protein 4 | chr1:6554702-6555364 REVERSE LENGTH=663	germin-like protein 4;curator_summary=Encodes a germin-like protein with possible oxalate oxidase activity (based on GenBank record).;full_name=germin-like protein 4;computational_description=germin-like protein 4 (GLP4)%3B FUNCTIONS IN: manganese ion binding%2C nutrient reservoir activity%3B LOCATED IN: endomembrane system%2C apoplast%3B EXPRESSED IN: root%3B CONTAINS InterPro DOMAIN/s: Cupin%2C…	94	5014	2748	2502	2761	114	80	203	38	356	51	67	119	89	300	193	135	135	95	184	2399	36	236	70	53	54	3340	2601	260	77	107	2399	126	96	281	131	46	143	184	3075	45	173	1682	101	2502	111
AT1G18980	-	RmlC-like cupins superfamily protein | chr1:6557364-6558026 REVERSE LENGTH=663	RmlC-like cupins superfamily protein;computational_description=RmlC-like cupins superfamily protein%3B FUNCTIONS IN: manganese ion binding%2C nutrient reservoir activity%3B INVOLVED IN: biological_process unknown%3B LOCATED IN: endomembrane system%2C apoplast%3B EXPRESSED IN: inflorescence meristem%2C hypocotyl%2C root%2C flower%2C pollen tube%3B EXPRESSED DURING: petal differentiation and expans…	21	8051	7012	6665	5748	26	16	29	24	2337	8	17	6	51	1907	34	14	196	17	15	6819	56	1172	19	64	15	6083	5067	269	23	37	6819	15	23	55	15	153	91	40	4737	15	24	4905	33	6665	11
AT4G11470	CRK31	cysteine-rich RLK (RECEPTOR-like protein kinase) 31 | chr4:6967729-6970161 FORWARD LENGTH=2001	cysteine-rich RLK (RECEPTOR-like protein kinase) 31;curator_summary=Encodes a cysteine-rich receptor-like protein kinase.;conf_class=6;full_name=cysteine-rich RLK (RECEPTOR-like protein kinase) 31;computational_description=cysteine-rich RLK (RECEPTOR-like protein kinase) 31 (CRK31)%3B FUNCTIONS IN: protein serine/threonine kinase activity%2C protein kinase activity%2C ATP binding%3B INVOLVED IN: …	33	153	87	86	94	77	66	285	24	48	32	43	25	37	128	133	382	105	153	95	102	34	78	91	81	50	166	115	188	129	260	102	88	110	335	45	103	517	236	91	155	100	85	60	86	137
AT4G11480	CRK32	cysteine-rich RLK (RECEPTOR-like protein kinase) 32 | chr4:6971408-6973799 FORWARD LENGTH=1971	cysteine-rich RLK (RECEPTOR-like protein kinase) 32;curator_summary=Encodes a cysteine-rich receptor-like protein kinase.;conf_class=6;full_name=cysteine-rich RLK (RECEPTOR-like protein kinase) 32;computational_description=cysteine-rich RLK (RECEPTOR-like protein kinase) 32 (CRK32)%3B FUNCTIONS IN: kinase activity%3B INVOLVED IN: protein amino acid phosphorylation%3B LOCATED IN: endomembrane syst…	4	45	66	37	112	3	5	15	3	41	30	9	1	13	27	8	23	5	10	10	43	2	8	4	12	1	121	79	12	10	49	43	5	9	35	6	10	25	44	84	58	8	6	4	37	23
[truncated: 588 more columns]

## Sheet: S3_Table
S3 Table. Primers for qRT-PCR.
Target genes for knock-down	Directions of the primers	Orderred DNA fragments
AT3G26270	Fw	AAGAAAAAACTTAAAATAAATAAACAATGGCGATTCT
AT3G26280	Fw	CTATTGTGATTGCTTGATCAAAAAAAGCAGA
AT2G31770	Fw	ATGCATGGCTTCAGATCATCGAATG
AT2G31760	Fw	ATGGCTTCAGATCATCGAATGTAGGAG
AT3G26270	Rv	GGAAGCTTTGCTGGACCAGGA
AT3G26280	Rv	CTTTGCTGGGCCAGGAGGAA
AT2G31770	Rv	TGATTCAGCCTCCCCTTGCAAAT
AT2G31760	Rv	TTTCAGCCTCCCCTTGCAAATACTCA
AT1G18980	Fw	CTCAAAGCTTCTCCTTCCATCAA
AT1G18970	Fw	TCCGAAGACCAGAATAACCACTA
AT4G11470	Fw	CACTGAAATATCATACTGATGATGATATGACAAG
AT4G11480	Fw	TAAAACCTAAAACTGATGATGACATGACAAGTC
AT1G18980	Rv	CCTAAGCCGGAGAAGAAGAAGTC
AT1G18970	Rv	TGGAGAGTAGCCATAGCTTTTGA
AT4G11470	Rv	TTCTGTTTCATTAGGTAACATTCCCTTGTAAAC
AT4G11480	Rv	GTTTCGTTTGGTAACATTCCCTTGTAAACTTC

## Sheet: S4_Table
S4 Table. Relative expression levels of the knock-down transgenic plants to the vector control.
1. False Discovery Rate in comparison with vector control.
Target gene in knock-down transgenic plants	Replicate	Relative expression level	Average of the relative expression levels	FDR1
AT2G31760 in AT2G31760i	Replicate 1	2.7202e-10	2.63629e-10	0.00151515
	Replicate 2	2.86182e-09
	Replicate 3	1.41923e-10
AT2G31770 in AT2G31770i	Replicate 1	0.163309	0.0757916	0.004329
	Replicate 2	0.0643059
	Replicate 3	0.153244
AT3G26270 in AT3G26270i	Replicate 1	0.0007282	0.00132219	0.004329
	Replicate 2	0.00914715
	Replicate 3	0.000381277
AT3G26280 in AT3G26280i	Replicate 1	0.164404	0.292286	0.004329
	Replicate 2	0.410856
	Replicate 3	0.266886
AT1G18970 in AT1G18970i	Replicate 1	2.33529e-05	0.109761	0.00656271
	Replicate 2	0.365675
	Replicate 3	0.0729788
AT1G18980 in AT1G18980i	Replicate 1	0.437131	0.311221	0.004329
	Replicate 2	0.233194
	Replicate 3	0.239263
AT1G18970 in AT1G18970-80i	Replicate 1	0.289017	0.565769	0.0411255
	Replicate 2	1.02761
	Replicate 3	0.779892
AT1G18980 in AT1G18970-80i	Replicate 1	0.000152325	0.000513535	0.004329
	Replicate 2	0.00168984
	Replicate 3	0.00104889
AT4G11470 in AT4G11470i	Replicate 1	0.00367365	0.000435551	0.00492204
	Replicate 2	0.00225952
	Replicate 3	0.000161746
AT4G11480 in AT4G11480i	Replicate 1	0.0023881	6.99329e-07	0.002886
	Replicate 2	0.00165746
	Replicate 3	2.38263e-08
AT4G11470 in AT4G11470-80i	Replicate 1	0.0537953	0.0485266	0.002886
	Replicate 2	0.394186
	Replicate 3	0.0166881
AT4G11480 in AT4G11470-80i	Replicate 1	0.128812	0.104646	0.002886
	Replicate 2	0.0967362
	Replicate 3	0.0867911
Off target gene in knock-down transgenic plants	Replicate	Relative expression level	Average of the relative expression levels	FDR1
AT2G31770 in AT2G31760i	Replicate 1	0.575726	0.609073	0.4796
	Replicate 2	0.679471
	Replicate 3	0.579631
AT2G31760 in AT2G31770i	Replicate 1	1.53611	1.90707	1
	Replicate 2	0.661989
	Replicate 3	0.50576
AT3G26280 in AT3G26270i	Replicate 1	1.72101	1.74003	1
	Replicate 2	1.73731
	Replicate 3	1.0015
AT3G26270 in AT3G26280i	Replicate 1	0.911598	0.987248	1
	Replicate 2	1.29028
	Replicate 3	0.544166
AT1G18980 in AT1G18970i	Replicate 1	1.25637	1.10967	0.26295
	Replicate 2	1.01852
	Replicate 3	1.01196
AT1G18970 in AT1G18980i	Replicate 1	0.114115	0.479452	1
	Replicate 2	0.510705
	Replicate 3	0.55917
AT4G11480 in AT4G11470i	Replicate 1	2.20133	1.47767	1
	Replicate 2	0.798405
	Replicate 3	1.73368
AT4G11470 in AT4G11480i	Replicate 1	0.0973133	0.123914	1
	Replicate 2	0.518233
	Replicate 3	0.174706

## Sheet: S5_Table
S5 Table. P-values of either Kolmogorov-Smirnov test or F-test.
1. P-values by Kolmogorov-Smirnov test within replicates.
2. P-values between control plants and knock-don transgenic plants by F-test.
Morphological feature	Gene	P-value1	P-value2
Hypocotyl length	AT2G31760i	0.869116	na
	AT2G31770i	0.516668	na
	AT3G26270i	0.778203	na
	AT3G26280i	0.904476	na
	AT1G18970i	0.974113	0.0935356
	AT1G18980i	0.533805	0.186577
	AT1G18970-80i	0.529171	na
	AT4G11470i	0.478194	0.352551
	AT4G11480i	0.529645	0.874117
	AT4G11470-80i	0.854661	na
	Col-0 (wild type)	0.823965	na
Root length	AT2G31760i	0.580965	na
	AT2G31770i	0.901925	na
	AT3G26270i	0.778203	na
	AT3G26280i	0.705635	na
	AT1G18970i	0.676297	0.233193
	AT1G18980i	0.713288	0.978038
	AT1G18970-80i	0.529171	na
	AT4G11470i	0.93898	0.655899
	AT4G11480i	0.980592	0.118943
	AT4G11470-80i	0.854661	na
	Col-0 (wild type)	0.98999	na
The root length: hypocotyl length ratio	AT2G31760i	0.717182	na
	AT2G31770i	0.585916	na
	AT3G26270i	0.918368	na
	AT3G26280i	0.535392	na
	AT1G18970i	0.257423	0.38318
	AT1G18980i	0.605199	0.421654
	AT1G18970-80i	0.316852	na
	AT4G11470i	0.882766	0.444251
	AT4G11480i	0.516805	0.638564
	AT4G11470-80i	0.502832	na
	Col-0 (wild type)	0.760519	na

## Sheet: S6_Table
S6 Table. Enriched Gene Ontology (GO) terms for high and low diversified duplicates.
1. P-values were corrected based on the FDR with the R-library Q-VALUE software.
High diversified duplicates					Low diversified duplicates
GO term	GO ID	The number of genes of high diversified duplicates	The number of genes in Arabidopsis genome	FDR1	GO term	GO ID	The number of genes of high diversified duplicates	The number of genes in Arabidopsis genome	FDR1
Cytidine deamination	GO:0009972	9	9	3.98784e-10	RNA methylation	GO:0001510	75	175	6.28118e-51
Cytidine catabolic process	GO:0006216	9	9	3.98784e-10	Cellular component biogenesis	GO:0044085	128	586	4.73827e-28
Cytidine metabolic process	GO:0046087	9	9	3.98784e-10	Ribosome biogenesis	GO:0042254	45	130	4.74877e-25
Pyrimidine ribonucleoside metabolic process	GO:0046131	9	10	1.8472e-09	Ribonucleoprotein complex biogenesis	GO:0022613	45	130	4.74877e-25
Pyrimidine nucleoside metabolic process	GO:0006213	9	15	1.32662e-06	Proteolysis involved in cellular protein catabolic process	GO:0051603	43	120	4.74877e-25
Defense response	GO:0006952	187	1381	5.51482e-06	RNA modification	GO:0009451	78	317	2.02284e-24
Lipid transport	GO:0006869	32	169	0.000396288	Cellular macromolecular complex assembly	GO:0034622	76	335	7.45529e-21
Pyrimidine-containing compound metabolic process	GO:0072527	12	41	0.0012854	Macromolecular complex assembly	GO:0065003	76	335	7.45529e-21
Glycolipid transport	GO:0046836	4	5	0.0012854	Hexose metabolic process	GO:0019318	71	305	1.02179e-20
Defense response signaling pathway, resistance gene-dependent	GO:0009870	6	15	0.00961591	Glucose metabolic process	GO:0006006	65	269	1.36666e-20
Negative regulation of catalytic activity	GO:0043086	13	58	0.0181505	Cytoskeleton organization	GO:0007010	41	137	3.55984e-19
Carbohydrate derivative transport	GO:1901264	8	27	0.0184022	Monosaccharide metabolic process	GO:0005996	76	355	6.54905e-19
Negative regulation of molecular function	GO:0044092	13	62	0.0301804	Gluconeogenesis	GO:0006094	45	169	1.23986e-17
Gibberellin metabolic process	GO:0009685	2	2	0.0301804	Nucleosome assembly	GO:0006334	25	67	3.86488e-16
Tetrahydrofolylpolyglutamate metabolic process	GO:0046900	2	2	0.0301804	Protein-DNA complex assembly	GO:0065004	25	67	3.86488e-16
Alternative mRNA splicing, via spliceosome	GO:0000380	2	2	0.0301804	Cellular component assembly	GO:0022607	84	451	1.38803e-15
Cobalt ion transport	GO:0006824	2	2	0.0301804	Single-organism carbohydrate metabolic process	GO:0044723	97	559	7.90602e-15
Benzoate metabolic process	GO:0018874	2	2	0.0301804	Cellular component organization or biogenesis	GO:0071840	282	2071	2.97922e-14
Adenine transport	GO:0015853	2	2	0.0301804	Proteasomal protein catabolic process	GO:0010498	28	93	9.18829e-14
Regulation of innate immune response	GO:0045088	10	43	0.0327521	Proteasome-mediated ubiquitin-dependent protein catabolic process	GO:0043161	34	129	1.22837e-13
Lipid localization	GO:0010876	37	269	0.0497014	Protein transport	GO:0015031	35	145	3.02549e-12
Purine nucleobase transport	GO:0006863	20	123	0.0497014	Establishment of protein localization	GO:0045184	35	145	3.02549e-12
Nucleobase transport	GO:0015851	20	123	0.0497014	Protein localization	GO:0008104	42	192	3.16389e-12
Negative regulation of endopeptidase activity	GO:0010951	4	10	0.0497014	Cellular protein complex assembly	GO:0043623	51	259	6.52823e-12
Regulation of endopeptidase activity	GO:0052548	4	10	0.0497014	Proteasome assembly	GO:0043248	39	182	4.07305e-11
Regulation of peptidase activity	GO:0052547	4	10	0.0497014	Response to misfolded protein	GO:0051788	39	182	4.07305e-11
Regulation of proteolysis	GO:0030162	4	10	0.0497014	Response to topologically incorrect protein	GO:0035966	39	182	4.07305e-11
Regulation of protein processing	GO:0070613	4	10	0.0497014	Glycolytic process	GO:0006096	43	218	2.0737e-10
					Protein catabolic process	GO:0030163	16	45	4.24222e-10
					Response to cadmium ion	GO:0046686	74	468	4.95162e-10
					Cell tip growth	GO:0009932	57	335	9.15011e-10
					Ubiquitin-dependent protein catabolic process	GO:0006511	66	408	9.15011e-10
					Pollen tube growth	GO:0009860	46	249	9.15011e-10
					Modification-dependent protein catabolic process	GO:0019941	66	412	1.42751e-09
					Modification-dependent macromolecule catabolic process	GO:0043632	66	412	1.42751e-09
					Small GTPase mediated signal transduction	GO:0007264	26	108	1.76634e-09
					Cellular macromolecule catabolic process	GO:0044265	66	419	3.19183e-09
					Response to metal ion	GO:0010038	76	530	4.42591e-08
					Unidimensional cell growth	GO:0009826	63	419	5.62619e-08
					Response to inorganic substance	GO:0010035	100	754	7.99663e-08
					Cell morphogenesis	GO:0000902	68	472	1.34314e-07
					Cellular component morphogenesis	GO:0032989	68	472	1.34314e-07
					Plant-type cell wall organization	GO:0009664	53	346	2.29396e-07
					Plant-type cell wall organization or biogenesis	GO:0071669	53	346	2.29396e-07
					Tricarboxylic acid cycle	GO:0006099	10	26	3.88393e-07
					Response to high light intensity	GO:0009644	38	224	4.23249e-07
					Regulation of protein catabolic process	GO:0042176	5	7	1.98372e-06
					Acetyl-CoA biosynthetic process	GO:0006085	7	15	3.50018e-06
					Carbohydrate metabolic process	GO:0005975	117	986	3.99083e-06
					Vesicle-mediated transport	GO:0016192	43	289	7.23835e-06
					Purine ribonucleotide metabolic process	GO:0009150	15	62	7.75596e-06
					Ribonucleotide metabolic process	GO:0009259	15	62	7.75596e-06
					Ribose phosphate metabolic process	GO:0019693	15	62	7.75596e-06
					Cellular component organization	GO:0016043	181	1661	1.12267e-05
					Regulation of unidimensional cell growth	GO:0051510	17	78	1.39013e-05
					Proteasome core complex assembly	GO:0080129	23	126	2.19812e-05
					Response to light intensity	GO:0009642	39	267	3.10289e-05
					Cell wall modification	GO:0042545	22	121	3.65878e-05
					Water transport	GO:0006833	26	154	3.65878e-05
					Fluid transport	GO:0042044	26	154	3.65878e-05
					GTP catabolic process	GO:0006184	11	41	4.13955e-05
					Purine ribonucleotide catabolic process	GO:0009154	11	41	4.13955e-05
					Nucleotide-sugar metabolic process	GO:0009225	10	35	4.36635e-05
					Pentose-phosphate shunt	GO:0006098	31	200	4.87275e-05
					NADPH regeneration	GO:0006740	31	200	4.87275e-05
					NADP metabolic process	GO:0006739	31	200	4.87275e-05
					Glycine decarboxylation via glycine cleavage system	GO:0019464	4	6	5.13056e-05
					Regulation of cell growth	GO:0001558	17	84	5.14585e-05
					Nicotinamide nucleotide metabolic process	GO:0046496	31	201	5.23275e-05
					Pyridine nucleotide metabolic process	GO:0019362	31	201	5.23275e-05
					Cellular component movement	GO:0006928	25	151	7.2688e-05
					Acetyl-CoA metabolic process	GO:0006084	17	86	7.72127e-05
					Protein metabolic process	GO:0019538	72	602	8.21277e-05
					Glucose catabolic process	GO:0006007	18	95	9.72655e-05
					Acyl-CoA metabolic process	GO:0006637	17	88	0.000113921
					Thioester metabolic process	GO:0035383	17	88	0.000113921
					Primary metabolic process	GO:0044238	133	1251	0.000144148
					Oxidoreduction coenzyme metabolic process	GO:0006733	33	229	0.000151663
					Retrograde vesicle-mediated transport, Golgi to ER	GO:0006890	4	7	0.000174346
					Cell wall organization	GO:0071555	36	259	0.00017625
					Photorespiration	GO:0009853	25	158	0.00017625
					Cellular metabolic compound salvage	GO:0043094	25	158	0.00017625
					RNA metabolic process	GO:0016070	132	1260	0.000251517
					Response to hydrogen peroxide	GO:0042542	28	190	0.000323511
					Regulation of transport	GO:0051049	5	12	0.000361256
					Cell wall organization or biogenesis	GO:0071554	94	865	0.000373164
					Sulfur compound metabolic process	GO:0006790	27	184	0.000458468
					Stamen filament development	GO:0080086	4	8	0.000492199
					Pentose-phosphate shunt, oxidative branch	GO:0009051	4	8	0.000492199
					Organelle organization	GO:0006996	89	820	0.000493833
					Coenzyme metabolic process	GO:0006732	33	242	0.000493833
					Cofactor metabolic process	GO:0051186	33	242	0.000493833
					Cellular biosynthetic process	GO:0044249	32	233	0.000519437
					Cellular process	GO:0009987	97	908	0.000523096
					Cellular process involved in reproduction	GO:0048610	9	36	0.000543914
					Plant-type cell wall modification	GO:0009827	29	206	0.000597033
					Response to heat	GO:0009408	38	294	0.000616611
					Protein polymerization	GO:0051258	11	51	0.000716224
					Response to salt stress	GO:0009651	72	650	0.000758113
					Carbohydrate derivative metabolic process	GO:1901135	32	240	0.000944687
					Translation	GO:0006412	121	1190	0.000947354
					Macromolecule localization	GO:0033036	57	498	0.00106061
					Cell cycle process	GO:0022402	19	119	0.00107005
					Protein refolding	GO:0042026	4	9	0.00111054
					Photoinhibition	GO:0010205	4	9	0.00111054
					Regulation of RNA metabolic process	GO:0051252	3	5	0.00116038
					Arginyl-tRNA aminoacylation	GO:0006420	2	2	0.00137917
					Cell size control checkpoint	GO:0031567	2	2	0.00137917
					Actin polymerization or depolymerization	GO:0008154	2	2	0.00137917
					GDP-mannose metabolic process	GO:0019673	2	2	0.00137917
					Farnesyl diphosphate biosynthetic process	GO:0045337	2	2	0.00137917
					Pyrimidine ribonucleotide biosynthetic process	GO:0009220	20	131	0.00148182
					Postreplication repair	GO:0006301	8	33	0.00165648
					Microtubule-based process	GO:0007017	8	33	0.00165648
					Cellular protein metabolic process	GO:0044267	273	2958	0.00166718
					Response to organic substance	GO:0010033	89	859	0.00172511
					Pollen tube development	GO:0048868	14	82	0.00269415
					Actin filament-based movement	GO:0030048	14	82	0.00269415
					Response to temperature stimulus	GO:0009266	16	100	0.00288731
					PSII associated light-harvesting complex II catabolic process	GO:0010304	7	28	0.00288731
					Cellular protein catabolic process	GO:0044257	7	28	0.00288731
					Ribonucleotide biosynthetic process	GO:0009260	20	137	0.00291753
					Proteolysis	GO:0006508	60	556	0.00318071
					Polysaccharide biosynthetic process	GO:0000271	15	92	0.00318071
					DNA endoreduplication	GO:0042023	17	111	0.0035815
					Cell cycle DNA replication	GO:0044786	17	111	0.0035815
					Ribose phosphate biosynthetic process	GO:0046390	20	139	0.0035815
					Response to chemical	GO:0042221	249	2748	0.00391709
					Cellular macromolecule metabolic process	GO:0044260	417	4777	0.00422849
					Isocitrate metabolic process	GO:0006102	4	11	0.00422849
					Tricarboxylic acid metabolic process	GO:0072350	4	11	0.00422849
					Anthocyanin accumulation in tissues in response to UV light	GO:0043481	17	113	0.00437443
					Pigment accumulation in tissues in response to UV light	GO:0043479	17	113	0.00437443
					Pigment accumulation in response to UV light	GO:0043478	17	113	0.00437443
					Pigment accumulation	GO:0043476	17	113	0.00437443
					Pigmentation	GO:0043473	17	113	0.00437443
					Response to glucose	GO:0009749	13	78	0.00512244
					Cellular modified amino acid biosynthetic process	GO:0042398	9	45	0.00528019
					Photosynthesis	GO:0015979	20	145	0.00637249
					Cold acclimation	GO:0009631	7	31	0.00679317
					Root epidermal cell differentiation	GO:0010053	11	63	0.00713951
					Negative regulation of response to water deprivation	GO:0080148	2	3	0.00713951
					Cell wall pectin biosynthetic process	GO:0052325	4	12	0.00713951
					GMP biosynthetic process	GO:0006177	2	3	0.00713951
					GMP metabolic process	GO:0046037	2	3	0.00713951
					Mitotic cell cycle checkpoint	GO:0007093	2	3	0.00713951
					Purine ribonucleoside salvage	GO:0006166	2	3	0.00713951
					Purine ribonucleoside biosynthetic process	GO:0046129	2	3	0.00713951
					Regulation of response to DNA damage stimulus	GO:2001020	2	3	0.00713951
					Regulation of cellular response to stress	GO:0080135	2	3	0.00713951
					ADP transport	GO:0015866	2	3	0.00713951
					Purine ribonucleotide transport	GO:0015868	2	3	0.00713951
					Response to osmotic stress	GO:0006970	81	828	0.00934141
					Pollination	GO:0009856	22	170	0.00934141
					Multi-multicellular organism process	GO:0044706	22	170	0.00934141
					Multicellular organismal process	GO:0032501	22	170	0.00934141
					Organophosphate metabolic process	GO:0019637	38	342	0.0103662
					Actin filament bundle assembly	GO:0051017	4	13	0.0115343
					Phospholipid transport	GO:0015914	4	13	0.0115343
					Single-organism carbohydrate catabolic process	GO:0044724	6	26	0.0115908
					Organophosphate biosynthetic process	GO:0090407	32	282	0.0142614
					Macromolecule metabolic process	GO:0043170	464	5560	0.014343
					Cell redox homeostasis	GO:0045454	18	136	0.0166709
					Microtubule-based movement	GO:0007018	11	69	0.0175424
					Golgi organization	GO:0007030	22	178	0.0176678
					Golgi localization	GO:0051645	8	44	0.020953
					Peroxisome localization	GO:0060151	8	44	0.020953
					Mitochondrion localization	GO:0051646	8	44	0.020953
					Photosynthesis, light reaction	GO:0019684	29	257	0.0222553
					S-adenosylmethionine biosynthetic process	GO:0006556	2	4	0.0226311
					Response to hexose	GO:0009746	20	161	0.0226311
					Response to monosaccharide	GO:0034284	20	161	0.0226311
					Inositol catabolic process	GO:0019310	2	4	0.0226311
					SRP-dependent cotranslational protein targeting to membrane, signal sequence recognition	GO:0006617	2	4	0.0226311
					Cell cycle checkpoint	GO:0000075	2	4	0.0226311
					UDP-rhamnose biosynthetic process	GO:0010253	2	4	0.0226311
					Guanosine tetraphosphate metabolic process	GO:0015969	2	4	0.0226311
					Sulfate reduction	GO:0019419	2	4	0.0226311
					Regulation of starch metabolic process	GO:2000904	2	4	0.0226311
					Anisotropic cell growth	GO:0051211	2	4	0.0226311
					Generation of precursor metabolites and energy	GO:0006091	29	259	0.0235219
					Galactose metabolic process	GO:0006012	6	29	0.0245022
					Sulfate assimilation	GO:0000103	4	15	0.0257269
					Actin cytoskeleton organization	GO:0030036	20	163	0.0260717
					Membrane fusion	GO:0061025	30	273	0.0271383
					Post-embryonic morphogenesis	GO:0009886	5	22	0.0271383
					Response to carbohydrate	GO:0009743	31	285	0.0280267
					Organic substance metabolic process	GO:0071704	531	6573	0.02814
					Membrane organization	GO:0061024	30	274	0.02814
					Polyamine metabolic process	GO:0006595	9	55	0.02814
					Cellular biogenic amine metabolic process	GO:0006576	9	55	0.02814
					Cellular amine metabolic process	GO:0044106	9	55	0.02814
					Polyamine catabolic process	GO:0006598	7	38	0.0292179
					Response to organic cyclic compound	GO:0014070	22	187	0.0298758
					Serine family amino acid metabolic process	GO:0009069	26	232	0.0316041
					Response to cold	GO:0009409	58	607	0.0344301
					Negative regulation of seed germination	GO:0010187	4	16	0.0344301
					Negative regulation of post-embryonic development	GO:0048581	4	16	0.0344301
					Negative regulation of multicellular organismal process	GO:0051241	4	16	0.0344301
					Lipid oxidation	GO:0034440	21	179	0.0351934
					Endomembrane system organization	GO:0010256	22	190	0.035237
					Response to far red light	GO:0010218	13	96	0.0367273
					L-fucose biosynthetic process	GO:0006005	1	1	0.0367273
					Fucose biosynthetic process	GO:0042353	1	1	0.0367273
					Hexose biosynthetic process	GO:0019319	1	1	0.0367273
					Monosaccharide biosynthetic process	GO:0046364	1	1	0.0367273
					Response to phenylpropanoid	GO:0080184	1	1	0.0367273
					Response to trehalose-6-phosphate	GO:0080094	1	1	0.0367273
					Peptide cross-linking via L-cystine	GO:0018316	1	1	0.0367273
					Peptide cross-linking	GO:0018149	1	1	0.0367273
					Homogalacturonan metabolic process	GO:0010394	1	1	0.0367273
					Response to endoplasmic reticulum stress	GO:0034976	36	352	0.0393705
					Cell proliferation	GO:0008283	20	171	0.0399988
					Protein folding	GO:0006457	35	341	0.0399988
					Response to sucrose	GO:0009744	23	204	0.0399988
					Response to disaccharide	GO:0034285	23	204	0.0399988
					Pollen germination	GO:0009846	8	49	0.0399988
					Cortical cytoskeleton organization	GO:0030865	5	24	0.0405936
					Hyperosmotic response	GO:0006972	27	250	0.0417863
					Intracellular signal transduction	GO:0035556	41	414	0.0433086
					Cellular amino acid biosynthetic process	GO:0008652	15	119	0.0433086
					Indolebutyric acid metabolic process	GO:0080024	2	5	0.0433086
					Protein import into nucleus, translocation	GO:0000060	2	5	0.0433086
					Nicotianamine biosynthetic process	GO:0030418	2	5	0.0433086
					Regulation of seed dormancy process	GO:2000033	2	5	0.0433086
					Rhamnogalacturonan II biosynthetic process	GO:0010306	2	5	0.0433086
					Xyloglucan metabolic process	GO:0010411	4	17	0.0433086
					Negative regulation of photomorphogenesis	GO:0010100	4	17	0.0433086
					Negative regulation of response to stimulus	GO:0048585	4	17	0.0433086
					Regulation of pollen tube growth	GO:0080092	4	17	0.0433086
					Sucrose catabolic process	GO:0005987	2	5	0.0433086
					Extracellular polysaccharide biosynthetic process	GO:0045226	2	5	0.0433086
					Extracellular polysaccharide metabolic process	GO:0046379	2	5	0.0433086
					rRNA export from nucleus	GO:0006407	2	5	0.0433086
					Inositol biosynthetic process	GO:0006021	2	5	0.0433086
					Polyol biosynthetic process	GO:0046173	2	5	0.0433086
					Cell-cell junction assembly	GO:0007043	2	5	0.0433086
					Hydrogen peroxide transmembrane transport	GO:0080170	2	5	0.0433086
					Root hair elongation	GO:0048767	20	175	0.0481927
					Developmental growth involved in morphogenesis	GO:0060560	20	175	0.0481927

## Sheet: S7_Table
S7 Table. 32 plant species are classified into 7 clades.
CAG: Capsella and Arabidopsis genus without Arabidopsis thaliana
BRA: Brassicaceae without Arabidopsis
MAL: Malvidae without Brassicaceae
FAB: Fabidae
AST: Asterids
MONO: Monocot
GYM: Gymnosperm
IDs of major clade groups	Speacies name	Abbreviation
CAG	Arabidopsis lyrata	A. lyrata
CAG	Capsella grandiflora	C. grandiflor
CAG	Capsella rubella	C. rubella
BRA	Brassica rapa	B. rapaFPsc
BRA	Boechera stricta	B. stricta
BRA	Eutrema salsugineum	E. salsugineu
MAL	Citrus clementina	C. clementina
MAL	Carica papaya	C. papaya
MAL	Citrus sinensis	C. sinensis
MAL	Gossypium raimondii	G. raimondii
MAL	Linum usitatissimum	L. usitatissi
MAL	Manihot esculenta	M. esculenta
MAL	Populus trichocarpa	P. trichocarp
MAL	Ricinus communis	R. communis
MAL	Theobroma cacao	T. cacao
FAB	Cucumis sativus	C. sativus
FAB	Fragaria vesca	F. vesca
FAB	Glycine max	G. max
FAB	Malus domestica	M. domestica
FAB	Medicago truncatula	M. truncatula
FAB	Prunus persica	P. persica
FAB	Phaseolus vulgaris	P. vulgaris
AST	Mimulus guttatus	M. guttatus
AST	Solanum lycopersicum	S. lycopersic
AST	Solanum tuberosum	S. tuberosum
MONO	Brachypodium distachyon	B. distachyon
MONO	Oryza sativa	O. sativa
MONO	Panicum virgatum	P. virgatum
MONO	Sorghum bicolor	S. bicolor
MONO	Setaria italica	S. italica
MONO	Zea mays	Z. mays
GYM	Picea abies	P. abies

## Sheet: S8_Table
S8 Table. B. rapa or A. lyrata orthologous genes against A. thaliana duplicates
1. Degree of fucntional divergence (DFD) is inferred by the following formula, logit (DFD) = -0.1228 + 10.3044 KA/KS -1.4177 Re/KS.
2. Blank cells represent the pairs undergoing gene duplication after the speciations of either B. rapa or A. lyrata.
Gene1	Gene2	DFD1	Loss or Retention in B. rapa2	Loss or Retention in A. lyrata2
AT2G35370	AT1G32470	0.152626	loss	retention
AT1G49300	AT3G18820	0.414824	retention	loss
AT4G37850	AT2G22770	0.933701	retention	loss
AT5G54760	AT4G27130	0.380016	loss	retention
AT2G29550	AT5G23860	0.488024	loss	loss
AT4G38540	AT5G05320	0.919129	loss	loss
AT3G12780	AT1G56190	0.175538	loss	retention
AT5G16930	AT3G03060	0.404455	retention	retention
AT4G39550	AT2G21950	0.964466	retention	retention
AT3G19170	AT1G49630	0.505476	retention	retention
AT3G11270	AT5G05780	0.2236	loss	retention
AT1G13150	AT1G13140	0.288286	retention	retention
AT4G23690	AT4G11210	0.917373	retention	loss
AT5G01800	AT3G51730	0.933556	loss	loss
AT1G74940	AT1G19200	0.979466	retention	retention
AT5G52420	AT5G23920	0.974389	loss	loss
AT3G21410	AT3G22650	0.994661	loss	loss
AT3G60790	AT1G80960	0.937288	loss	loss
AT5G49410	AT1G73940	0.985976	loss	loss
AT5G15730	AT5G54590	0.944842	loss	loss
AT2G29740	AT1G07250	0.970252	retention	retention
AT5G50440	AT2G36900	0.428929	loss	loss
AT5G03300	AT3G09820	0.209924	retention	retention
AT3G10890	AT5G66460	0.9271	loss	loss
AT5G16990	AT5G16970	0.394056	loss	loss
AT1G59670	AT1G10360	0.95514	loss	retention
AT1G65110	AT1G65130	0.997389	loss	retention
AT5G07700	AT5G61420	0.920272	loss	retention
AT5G56080	AT5G04950	0.378542	loss	loss
AT5G55260	AT4G26720	0.461835	loss	retention
AT4G12010	AT4G19510	0.961061	loss	loss
AT3G27190	AT5G40870	0.513106	loss	retention
AT1G55560	AT3G13400	0.310286	retention	retention
AT2G33580	AT2G23770	0.918357	loss	loss
AT4G21200	AT1G50960	0.926815	loss	loss
AT5G55860	AT1G12150	0.980893	loss	loss
AT1G26530	AT2G46230	0.456529
AT5G58560	AT5G04490	0.946267	loss	loss
AT4G33010	AT2G26080	0.284059	loss	retention
AT1G30620	AT2G34850	0.451345	loss	loss
AT1G21560	AT1G77270	0.951116	loss	loss
AT2G32480	AT1G05140	0.399667	retention	retention
AT5G46360	AT4G18160	0.984205	loss	retention
AT1G58390	AT1G58410	0.993349	loss	loss
AT3G22940	AT3G22870	0.994028	loss	retention
AT3G49070	AT3G19330	0.981719	loss	loss
AT4G10850	AT1G66770	0.913163	loss	loss
AT2G28960	AT2G29000	0.917449	loss	loss
AT3G58780	AT2G42830	0.453466	retention	retention
AT4G31630	AT4G31615	0.998717	retention	retention
AT1G06540	AT2G30930	0.971884	loss	retention
AT5G02630	AT3G09570	0.922177	loss	retention
AT3G01590	AT5G14500	0.522297	retention	retention
AT2G31790	AT1G05680	0.954752	retention	retention
AT1G74810	AT1G15460	0.931363	loss	loss
AT2G48160	AT3G63070	0.957901	loss	retention
AT4G08410	AT5G06640	0.125214	loss	loss
AT4G21750	AT4G04890	0.304493	retention	loss
AT4G11470	AT4G11480	0.442685	loss	retention
AT1G72840	AT1G17600	0.992259	retention	retention
AT3G61220	AT2G24190	0.410014	loss	loss
AT1G16390	AT1G79360	0.910537	retention	retention
AT2G21580	AT4G39200	0.163488	loss	loss
AT3G04100	AT1G28460	0.979575	loss	loss
AT3G19980	AT1G50370	0.114317	loss	retention
AT5G49770	AT5G49760	0.972961	loss	retention
AT2G45600	AT2G45610	0.933746	retention	retention
AT5G14930	AT3G52430	0.994206	loss	loss
AT3G07110	AT5G48760	0.290092	loss	retention
AT3G61090	AT3G61100	0.999912	loss	retention
AT5G42820	AT1G27650	0.501083	loss	loss
AT3G54040	AT5G52390	0.935716	loss	loss
AT4G35170	AT2G41990	0.944171	loss	loss
AT5G55380	AT5G55370	0.971443	loss	loss
AT4G28940	AT4G24350	0.935489	loss	loss
AT2G02340	AT2G02360	0.996786	loss	retention
AT3G03360	AT5G02910	0.986407	loss	loss
AT4G19460	AT1G73160	0.92243	loss	loss
AT2G19980	AT2G19970	0.986684	retention	retention
AT5G51850	AT4G25430	0.987864	retention	retention
AT5G15810	AT3G02320	0.444908	retention	retention
AT1G63730	AT1G63740	0.983187
AT5G64490	AT1G01410	0.999841	loss	loss
AT2G39330	AT2G39310	0.994459	loss	retention
AT1G49910	AT3G19590	0.418897	retention	retention
AT2G31050	AT2G26720	0.99771	loss	loss
AT5G17160	AT3G03130	0.932297	loss	loss
AT3G44850	AT5G22840	0.519099	loss	retention
AT1G33170	AT4G10440	0.468054	retention	retention
AT4G09800	AT1G34030	0.285181	loss	loss
AT4G21270	AT4G05190	0.419753	loss	retention
AT3G46170	AT2G17845	0.959791	loss	loss
AT1G62530	AT1G12120	0.964325	loss	retention
AT3G47250	AT3G47210	0.999785	loss	loss
AT1G53440	AT1G53430	0.411745
AT3G28780	AT3G28840	0.987138	retention	retention
AT3G12250	AT5G06950	0.345975	loss	retention
AT2G31760	AT2G31770	0.964886
AT4G00530	AT1G01725	0.916431	loss	loss
AT5G20330	AT5G20340	0.185576
AT4G08670	AT1G36150	0.977475	loss	loss
AT2G42220	AT3G08920	0.960763	loss	loss
AT5G67510	AT3G49910	0.453164	loss	retention
AT5G02780	AT5G02790	0.921726	retention	loss
AT5G37930	AT1G66660	0.99215	retention	retention
AT3G46460	AT5G59300	0.360678	loss	retention
AT2G47640	AT3G62840	0.243322	loss	loss
AT2G23930	AT3G11500	0.139198	loss	loss
AT3G12390	AT5G13850	0.412021	loss	loss
AT3G14020	AT1G54160	0.961216	retention	retention
AT1G65660	AT4G37120	0.268578	loss	loss
AT4G39500	AT4G32170	0.956616	loss	loss
AT2G15740	AT2G18490	0.9387	loss	loss
AT2G43510	AT2G43535	0.995787	retention	retention
AT4G08780	AT4G08770	0.00459357
AT2G44930	AT2G28580	0.990277	loss	loss
AT3G02760	AT3G46100	0.941694	loss	loss
AT2G46420	AT3G61700	0.462321	loss	retention
AT1G75840	AT1G20090	0.176876	retention	retention
AT3G53510	AT2G37360	0.50029	retention	retention
AT5G15110	AT3G01270	0.456003	retention	retention
AT4G31340	AT2G24420	0.988357	retention	retention
AT2G31960	AT1G05570	0.375897	retention	retention
AT1G63530	AT1G63540	0.99379	loss	retention
AT1G29870	AT1G29880	0.989514	loss	loss
AT3G15080	AT2G48100	0.962185	loss	loss
AT2G22030	AT2G44630	0.972636	loss	loss
AT3G01330	AT5G14960	0.994084	retention	loss
AT4G25210	AT4G00130	0.997441	loss	loss
AT4G29600	AT2G19570	0.950947	loss	retention
AT5G26280	AT5G26260	0.533277	loss	loss
AT4G16720	AT4G17390	0.311411	loss	loss
AT4G23180	AT4G23150	0.954012	loss	retention
AT1G26150	AT1G68690	0.922691	retention	retention
AT5G17580	AT3G03510	0.982216	retention	retention
AT3G19470	AT3G22770	0.996877	loss	loss
AT4G20890	AT5G44340	0.292881	retention	retention
AT3G56800	AT2G41090	0.974589	loss	loss
AT2G44930	AT3G60470	0.965398	loss	retention
AT5G59530	AT5G59540	0.988342	loss	retention
AT4G28160	AT2G20870	0.997078	retention	retention
AT1G75470	AT1G19770	0.932306	loss	retention
AT1G06650	AT1G06640	0.98979	loss	retention
AT1G23340	AT1G70550	0.492724	loss	retention
AT3G03160	AT5G17190	0.481764	retention	retention
AT3G20700	AT3G20690	0.999188	loss	retention
AT5G17050	AT5G17030	0.973823	loss	retention
AT5G09870	AT5G64740	0.380688	retention	retention
AT2G17310	AT3G17710	0.999707	loss	loss
AT4G14400	AT4G14390	0.999998
AT1G05810	AT2G31680	0.456049	retention	retention
AT4G30380	AT2G18660	0.941374	retention	retention
AT4G17480	AT4G17470	0.99556	loss	retention
AT5G66410	AT3G50960	0.394679	loss	loss
AT1G32960	AT4G10540	0.923549	loss	retention
AT5G27770	AT3G05560	0.145038	loss	loss
AT4G13090	AT3G25050	0.968081	retention	retention
AT4G12000	AT4G22850	0.937634	retention	retention
AT1G68060	AT1G24764	0.466839	retention	retention
AT2G32670	AT1G04760	0.177867	loss	retention
AT5G09510	AT1G04270	0.189266	loss	loss
AT5G55710	AT2G47840	0.952739	loss	loss
AT4G33970	AT2G15880	0.513245	retention	retention
AT4G14900	AT3G22440	0.500255	loss	retention
AT1G79500	AT1G16340	0.397	loss	loss
AT3G11340	AT5G05890	0.924765	loss	retention
AT5G61510	AT4G21580	0.95042	loss	loss
AT5G56780	AT4G26170	0.968642	retention	retention
AT5G41170	AT1G63400	0.93797	retention	retention
AT1G53325	AT1G59630	0.998363	loss	loss
AT5G08020	AT5G61000	0.345951	retention	retention
AT1G16980	AT1G17000	0.954168	loss	loss
AT1G22150	AT1G77990	0.910566	retention	retention
AT5G39700	AT3G29020	0.935379	loss	loss
AT1G74560	AT1G18800	0.441169	loss	retention
AT3G09500	AT5G02610	0.209663	loss	loss
AT5G25270	AT5G11080	0.992304	loss	retention
AT1G65500	AT1G65490	0.995825	loss	retention
AT2G04630	AT5G51940	0.101974	loss	loss
AT5G48350	AT3G62320	0.939864	loss	loss
AT3G27300	AT5G40760	0.472994	retention	retention
AT3G13920	AT1G54270	0.379617	loss	loss
AT4G29600	AT4G29620	0.994143
AT1G55680	AT3G13340	0.433233	retention	retention
AT3G04090	AT5G18290	0.928605	retention	retention
AT3G50300	AT3G50280	0.9682	loss	retention
AT1G21320	AT1G76940	0.923854	retention	retention
AT1G48900	AT5G49500	0.427443	loss	loss
AT3G60880	AT2G45440	0.525296	retention	retention
AT5G03350	AT3G16530	0.968948	loss	loss
AT4G10220	AT4G10210	0.995621
AT5G39310	AT5G39260	0.970022	loss	retention
AT1G02740	AT4G37280	0.920339	loss	loss
AT1G73030	AT1G17730	0.41879	loss	retention
AT4G26410	AT2G45060	0.983434	loss	loss
AT3G04590	AT5G28590	0.941798	loss	retention
AT2G04070	AT2G04050	0.0520481	paralogous	loss
AT1G09440	AT1G56720	0.526561	retention	retention
AT3G11350	AT3G11380	0.991379
AT5G56030	AT5G52640	0.466375	loss	loss
AT4G35200	AT4G35210	0.503644	retention	loss
AT2G47230	AT3G62300	0.939741	retention	retention
AT1G65360	AT1G01530	0.992987	loss	loss
AT1G72850	AT1G17610	0.913337	retention	retention
AT3G61040	AT2G45580	0.968701	retention	retention
AT3G03230	AT3G03240	0.437168	retention	retention
AT1G77540	AT1G21770	0.989001	retention	retention
AT5G64190	AT2G15020	0.983701	loss	loss
AT1G12620	AT1G12775	0.928708	loss	loss
AT5G26910	AT3G05750	0.93131	retention	retention
AT5G57060	AT4G26060	0.914131	retention	retention
AT2G21060	AT4G38680	0.536266	loss	retention
AT1G44780	AT4G08310	0.970478	loss	loss
AT5G46520	AT5G46510	0.989234
AT3G22845	AT3G07680	0.984319	loss	loss
AT4G31020	AT2G24320	0.453304	retention	retention
AT5G10400	AT5G65350	0.40012	loss	loss
AT3G49700	AT5G65800	0.507127	retention	retention
AT1G52230	AT3G16140	0.126861	loss	loss
AT5G06770	AT3G12130	0.937211	loss	retention
AT2G16970	AT2G16980	0.539682
AT3G51260	AT5G66140	0.303325	loss	retention
AT2G44300	AT1G55260	0.965057	loss	loss
AT2G10440	AT1G15780	0.956748	loss	loss
AT2G43750	AT3G59760	0.941296	loss	retention
AT1G74190	AT1G74170	0.988747	retention	loss
AT3G02730	AT5G16400	0.390429	retention	retention
AT1G66630	AT1G66620	0.985445	loss	loss
AT3G19500	AT1G49830	0.957402	loss	retention
AT3G58700	AT2G42740	0.0761804	loss	loss
AT2G40480	AT3G56270	0.980953	retention	retention
AT4G35690	AT2G17680	0.93783	retention	retention
AT4G01390	AT4G00780	0.995546	loss	loss
AT1G19010	AT1G74860	0.950158	retention	retention
AT2G44680	AT3G60250	0.454163	retention	retention
AT1G35730	AT1G35750	0.985757	loss	loss
AT2G43810	AT3G59810	0.475818	paralogous	retention
AT3G07520	AT5G48400	0.935011	loss	retention
AT4G35410	AT2G17380	0.365226	loss	loss
AT2G04920	AT3G22350	0.998299	loss	loss
AT4G27180	AT5G54670	0.350263	retention	loss
AT2G21830	AT2G21850	0.9341	loss	retention
AT4G16090	AT2G45930	0.99144	loss	loss
AT5G38020	AT3G21950	0.979278	loss	loss
AT3G53450	AT2G37210	0.284878	loss	retention
AT1G16680	AT1G79030	0.506646	retention	loss
AT5G28520	AT1G33790	0.995928	loss	loss
AT1G54560	AT1G08730	0.192426	loss	loss
AT3G14360	AT5G67050	0.911966	loss	loss
AT1G42560	AT2G33670	0.342281	loss	loss
AT3G09930	AT5G03590	0.943349	loss	retention
AT5G40050	AT5G25860	0.992998	loss	loss
AT5G20160	AT4G22380	0.297043	loss	loss
AT2G34310	AT1G29530	0.978924	retention	retention
AT3G21220	AT1G51660	0.526268	retention	retention
AT3G13445	AT1G55520	0.414469	retention	retention
AT1G53840	AT3G14300	0.911864	loss	loss
AT4G00270	AT2G25650	0.270721	loss	loss
AT2G02470	AT1G14510	0.527769	retention	retention
AT1G32660	AT1G30790	0.967383	loss	loss
AT1G25450	AT1G68530	0.430092	loss	retention
AT5G18240	AT3G04030	0.538533	retention	retention
AT2G04840	AT2G03560	0.996756	loss	loss
AT1G18180	AT1G73650	0.945757	retention	loss
AT2G16730	AT4G35010	0.341162	loss	retention
AT5G16130	AT3G02560	0.249839	retention	retention
AT1G45145	AT5G42980	0.934034	loss	loss
AT3G27785	AT5G40360	0.945923	loss	retention
AT3G46180	AT5G59740	0.488765	loss	retention
AT5G44350	AT4G20880	0.970856	retention	retention
AT1G47730	AT1G48060	0.994387	loss	loss
AT1G29060	AT4G14600	0.396008	loss	loss
AT1G09320	AT3G06520	0.927847	loss	loss
AT3G61900	AT2G46690	0.927862	retention	retention
AT3G50730	AT3G50720	0.97885	loss	retention
AT2G33600	AT2G33590	0.983217	loss	loss
AT1G12290	AT4G10780	0.983379	loss	loss
AT5G15100	AT5G16530	0.99777	loss	loss
AT3G20840	AT1G51190	0.426147	loss	retention
AT3G03340	AT5G17440	0.40064	loss	retention
AT2G19610	AT5G07640	0.998198	loss	loss
AT1G26590	AT1G26610	0.927977	retention	retention
AT1G06830	AT2G30540	0.447029	retention	retention
AT3G04120	AT1G13440	0.38611	loss	loss
AT4G05490	AT4G05460	0.990242	loss	retention
AT1G20930	AT1G76540	0.40075	retention	retention
AT3G20670	AT1G51060	0.287217	retention	retention
AT2G29110	AT2G29100	0.969159	loss	loss
AT4G23210	AT4G23300	0.944791
AT2G19830	AT4G29160	0.490122	retention	loss
AT2G28890	AT1G07630	0.465463	retention	retention
AT1G74150	AT1G18610	0.935626	retention	retention
AT2G21600	AT4G39220	0.444068	retention	retention
AT1G78220	AT1G22300	0.982955	retention	retention
AT5G61360	AT5G07730	0.932935	retention	retention
AT2G32340	AT1G05270	0.977826	loss	retention
AT5G38630	AT4G25570	0.991245	loss	loss
AT3G55090	AT2G39350	0.487208	retention	retention
AT1G32750	AT3G19040	0.933585	loss	loss
AT4G25900	AT5G57330	0.956779	retention	retention
AT2G16760	AT2G01410	0.949367	loss	loss
AT1G01620	AT4G00430	0.429627	loss	retention
AT4G19540	AT3G24430	0.957178	loss	loss
AT1G65740	AT1G65760	0.987063	loss	loss
AT4G39260	AT2G21660	0.914482	retention	retention
AT4G30290	AT4G30280	0.39396	loss	retention
AT4G20440	AT5G44500	0.176863	loss	retention
AT2G20450	AT4G27090	0.319835	loss	loss
AT3G46350	AT5G59680	0.934775	loss	loss
AT1G66850	AT5G38170	0.973102	loss	retention
AT2G32680	AT2G33020	0.984123	loss	loss
AT2G31450	AT1G05900	0.937511	retention	retention
AT4G31985	AT3G02190	0.365802	loss	loss
AT2G04230	AT3G49020	0.996099	loss	loss
AT1G34575	AT1G30710	0.533123	loss	loss
AT3G32040	AT3G29430	0.248346	loss	loss
AT1G06430	AT2G30950	0.283643	loss	loss
AT1G29310	AT2G34250	0.161881	loss	retention
AT2G03760	AT2G03770	0.918931	loss	retention
AT1G76340	AT5G19980	0.941296	loss	loss
AT5G26150	AT5G12000	0.506917	retention	retention
AT5G06870	AT5G06860	0.95063	loss	retention
AT2G32160	AT2G32170	0.974927	loss	loss
AT3G16970	AT3G17080	0.930821	loss	loss
AT5G56250	AT5G56240	0.968482	retention	retention
AT5G05880	AT5G05900	0.453447	paralogous	loss
AT4G01330	AT1G01540	0.504488	retention	retention
AT2G41930	AT5G27510	0.940581	loss	loss
AT1G61120	AT1G79460	0.950132	loss	loss
AT2G28090	AT5G60800	0.922086	loss	loss
AT1G10490	AT3G57940	0.303603	loss	loss
AT5G27520	AT3G05290	0.533509	retention	retention
AT5G15470	AT3G01040	0.105644	retention	retention
AT1G65670	AT4G15300	0.981682	loss	loss
AT2G47230	AT1G26540	0.963865	loss	loss
AT4G10800	AT3G05675	0.977656	loss	loss
AT3G12620	AT3G55050	0.52343	loss	loss
AT1G51360	AT2G31670	0.996442	loss	loss
AT4G15280	AT3G21750	0.94225	retention	retention
AT1G61360	AT1G11280	0.956594	retention	retention
AT5G59890	AT3G46010	0.322068	loss	loss
AT3G51810	AT2G40170	0.485619	loss	loss
AT3G15000	AT1G53260	0.955747	loss	loss
AT3G59220	AT3G59260	0.984779	retention	retention
AT5G47330	AT5G47340	0.987018	loss	retention
AT2G19060	AT4G30140	0.925128	loss	retention
AT5G36910	AT1G66100	0.929278	loss	loss
AT1G75780	AT1G20010	0.33905	loss	retention
AT5G45930	AT4G18480	0.388784	retention	retention
AT3G55700	AT3G55710	0.981062	loss	loss
AT4G29620	AT2G19570	0.974538	loss	retention
AT4G13650	AT2G27610	0.918084	loss	loss
AT4G11530	AT4G23300	0.936269	loss	loss
AT3G10580	AT5G04760	0.928354	loss	retention
AT1G05710	AT2G31730	0.94049	retention	retention
AT3G55000	AT3G55005	0.461264	loss	retention
AT1G47340	AT1G47350	0.968239	loss	loss
AT5G43860	AT1G19670	0.940272	loss	loss
AT4G25160	AT5G51270	0.932084	retention	retention
AT3G02930	AT5G16730	0.948258	retention	loss
AT5G18990	AT3G24130	0.945073	loss	loss
AT1G66410	AT5G37780	0.345518	loss	loss
AT3G02870	AT1G31190	0.952382	loss	loss
AT3G02520	AT5G16050	0.411269	loss	retention
AT2G18330	AT4G36580	0.4095	retention	retention
AT1G12160	AT1G12130	0.936321	loss	retention
AT4G19840	AT5G45090	0.962586	loss	retention
AT2G03360	AT2G03370	0.953476	loss	loss
AT1G67000	AT1G66930	0.947437
AT3G15460	AT1G52930	0.383086	loss	retention
AT4G13840	AT3G23840	0.969905	retention	retention
AT3G28520	AT5G40010	0.927399	loss	loss
AT5G37840	AT1G66480	0.915971	retention	retention
AT4G14680	AT3G22890	0.427528	retention	retention
AT2G30140	AT2G30150	0.957153	loss	retention
AT4G39670	AT2G34690	0.952229	loss	loss
AT4G28280	AT2G20700	0.508808	loss	retention
AT3G15650	AT1G52700	0.415982	retention	retention
AT5G45060	AT5G45250	0.954107	loss	loss
AT2G44470	AT3G60140	0.915638	retention	retention
AT1G66630	AT5G37910	0.982148	loss	loss
AT3G27070	AT5G40930	0.949857	loss	loss
AT1G02980	AT1G43140	0.994423	loss	loss
AT3G14790	AT1G53500	0.392538	retention	retention
AT1G23910	AT1G24000	1	loss	loss
AT5G02570	AT3G09480	0.481131	loss	retention
AT1G49320	AT5G25610	0.983019	loss	loss
AT1G49580	AT3G19100	0.489518	retention	retention
AT5G62580	AT1G27210	0.932437	loss	loss
AT5G45640	AT5G45650	0.921502	loss	retention
AT4G23510	AT4G11340	0.98528	retention	retention
AT2G22330	AT4G39950	0.421268	retention	retention
AT3G62870	AT2G47610	0.354266	paralogous	retention
AT2G41740	AT3G57410	0.457157	loss	retention
AT1G62030	AT4G02540	0.992842	loss	loss
AT1G58430	AT2G24560	0.952499	loss	loss
AT5G39050	AT5G39080	0.981469	loss	retention
AT3G13222	AT1G55820	0.947629	retention	retention
AT4G11460	AT4G23290	0.912454	loss	loss
AT5G52340	AT5G52350	0.956232	loss	retention
AT3G23880	AT3G06240	0.969422	loss	loss
AT1G48510	AT3G17910	0.961134	loss	retention
AT1G08970	AT1G54830	0.464573	loss	retention
AT1G01030	AT4G01500	0.934495	retention	retention
AT5G56950	AT4G26110	0.374386	loss	retention
AT5G55350	AT5G55360	0.997215	loss	loss
AT5G52830	AT4G01250	0.944094	loss	loss
AT2G27960	AT2G27970	0.422702	loss	retention
AT5G61160	AT3G29635	0.952099	loss	loss
AT4G27880	AT5G53360	0.393889	loss	loss
AT5G41170	AT3G16710	0.951027	loss	loss
AT5G60320	AT3G45420	0.945379	loss	retention
AT2G17540	AT4G35510	0.979436	loss	retention
AT5G12340	AT1G28190	0.980677	loss	loss
AT5G40300	AT2G36330	0.946972	loss	loss
AT3G09440	AT5G02500	0.463439	loss	retention
AT3G02590	AT3G02580	0.931397	retention	retention
AT5G04590	AT2G15620	0.957705	loss	loss
AT3G09710	AT5G03040	0.94756	retention	retention
AT1G11280	AT1G61380	0.957272	retention	retention
AT2G24255	AT2G24250	0.99979	loss	retention
AT4G02770	AT1G03130	0.109047	loss	retention
AT3G04510	AT5G28490	0.524442	retention	retention
AT4G13940	AT3G23810	0.486657	retention	retention
AT3G28490	AT3G28480	0.960921	loss	retention
AT5G38910	AT5G38960	0.98717	loss	loss
AT4G26555	AT4G19830	0.933898	loss	loss
AT3G08980	AT1G53530	0.965922	loss	loss
AT2G31420	AT2G27410	0.97904	loss	loss
AT3G21210	AT1G34480	0.92623	loss	loss
AT3G49630	AT3G49620	0.96123
AT1G14080	AT2G15390	0.911824	loss	loss
AT4G08500	AT4G08480	0.940219
AT3G13020	AT3G13030	0.995785	loss	loss
AT2G17800	AT4G35950	0.0905875	loss	loss
AT3G55690	AT2G39870	0.958875	retention	retention
AT5G37890	AT1G66610	0.954054	loss	loss
AT5G64650	AT5G09770	0.220086	paralogous	retention
AT3G16620	AT2G16640	0.48215	loss	loss
AT4G37160	AT2G23630	0.46007	retention	retention
AT5G45080	AT5G45070	0.979122	loss	retention
AT4G14060	AT2G01520	0.0694967	loss	loss
AT5G67380	AT3G50000	0.420532	loss	retention
AT5G49460	AT3G06650	0.238439	loss	retention
AT1G51320	AT1G51290	0.99896	paralogous	loss
AT5G45570	AT4G08430	0.00308805	loss	loss
AT4G39800	AT2G22240	0.463731	retention	retention
AT3G62560	AT4G02080	0.411109	loss	loss
AT1G69570	AT1G26790	0.984405	retention	retention
AT2G39790	AT3G55605	0.994566	loss	retention
AT4G09940	AT1G33970	0.947568	loss	retention
AT1G60810	AT1G10670	0.32852	loss	retention
AT3G26550	AT4G10370	0.971158	loss	loss
AT3G02080	AT5G15520	0.266019	loss	retention
AT4G14815	AT3G22600	0.932378	loss	loss
AT1G23040	AT1G70990	0.932196	retention	retention
AT4G22380	AT4G12600	0.260154	loss	loss
AT2G19770	AT4G29340	0.294999	retention	retention
AT1G13100	AT1G13090	0.91352	retention	loss
AT2G33830	AT5G44300	0.921039	loss	loss
AT1G55250	AT2G44950	0.987763	loss	loss
AT4G21050	AT4G21080	0.96277	loss	retention
AT1G66740	AT5G38110	0.536838	loss	retention
AT5G14510	AT3G03440	0.976606	loss	loss
AT5G64850	AT5G09960	0.936341	retention	retention
AT5G02980	AT5G03000	0.991858	loss	retention
AT5G06290	AT3G11630	0.245692	loss	retention
AT4G15400	AT5G47980	0.991198	loss	loss
AT4G00230	AT5G03620	0.939943	loss	loss
AT2G27285	AT2G27280	0.961128	loss	retention
AT3G20280	AT1G50620	0.968197	retention	loss
AT4G25820	AT5G57540	0.460221	loss	loss
AT3G56960	AT2G41210	0.213507	retention	retention
AT2G45710	AT3G61110	0.275725	loss	loss
AT4G08930	AT1G34780	0.97218	loss	retention
AT2G36760	AT2G36750	0.974767	retention	retention
AT2G21540	AT4G39180	0.488118	retention	retention
AT1G24470	AT1G67730	0.970662	retention	retention
AT5G25520	AT5G11430	0.915654	retention	retention
AT1G06580	AT1G64580	0.975338	loss	loss
AT4G09500	AT2G22930	0.973731	loss	loss
AT2G42350	AT2G42360	0.975225	retention	retention
AT1G08250	AT2G27820	0.510126	loss	loss
AT1G67430	AT1G27400	0.371708	loss	loss
AT3G44080	AT3G42770	0.999373	loss	loss
AT5G05820	AT3G11320	0.235109	loss	retention
AT5G47130	AT4G17580	0.957873	loss	loss
AT4G29640	AT2G19570	0.971422	loss	retention
AT5G54510	AT4G27260	0.335969	retention	retention
AT3G05500	AT2G47780	0.961192	loss	loss
AT5G61120	AT5G61090	0.97505	retention	retention
AT2G43320	AT4G14000	0.929312	loss	loss
AT5G54860	AT1G64890	0.946653	loss	loss
AT3G04000	AT3G03980	0.935218	retention	retention
AT5G35680	AT2G04520	0.509736	loss	loss
AT1G07010	AT1G18480	0.985754	loss	loss
AT5G06480	AT3G11780	0.955635	retention	retention
AT5G55660	AT4G26630	0.946463	retention	retention
AT3G45460	AT3G45480	0.999607
AT3G03110	AT5G17020	0.396211	retention	retention
AT1G60350	AT1G60380	0.999332	loss	loss
AT5G38690	AT1G67270	0.940465	paralogous	retention
AT3G46400	AT3G46370	0.98267
AT1G23740	AT4G13010	0.951161	loss	loss
AT5G42270	AT1G50250	0.40118	loss	loss
AT3G50220	AT5G67210	0.332933	retention	retention
AT2G33850	AT1G28400	0.966989	retention	retention
AT3G06390	AT4G15610	0.974482	loss	loss
AT4G21990	AT4G04610	0.429023	retention	retention
AT4G33390	AT2G26570	0.943837	retention	retention
AT5G59590	AT3G46670	0.947733	loss	retention
AT1G80950	AT2G45670	0.94237	loss	loss
AT2G31530	AT2G18710	0.957004	loss	loss
AT1G30820	AT2G34890	0.912409	retention	retention
AT3G43750	AT2G26135	0.984432	loss	loss
AT3G17330	AT1G48110	0.975405	loss	retention
AT5G10770	AT5G10760	0.928999	loss	loss
AT5G27430	AT3G05230	0.244194	loss	retention
AT5G41050	AT3G26960	0.93107	retention	retention
AT4G08590	AT1G57820	0.943305	loss	loss
AT5G16470	AT3G02790	0.50092	loss	retention
AT4G16920	AT4G16950	0.999998
AT2G37160	AT3G53390	0.493886	loss	retention
AT4G09600	AT4G09610	0.223934	loss	loss
AT1G47540	AT2G43520	0.98187	loss	loss
AT5G47450	AT4G17340	0.309966	retention	retention
AT5G25620	AT4G13260	0.920714	loss	loss
AT2G38870	AT2G38900	0.992843	loss	retention
AT2G01250	AT2G44120	0.360716	loss	loss
AT3G13680	AT4G17200	0.966744	loss	loss
AT3G14470	AT3G14460	0.963679	retention	retention
AT4G27652	AT4G27657	0.345984	loss	retention
AT4G21440	AT4G05100	0.535678	retention	retention
AT4G34220	AT2G15300	0.944504	retention	retention
AT3G43660	AT3G43630	0.393029	loss	retention
AT4G30330	AT2G18740	0.305604	loss	retention
AT5G04850	AT3G10640	0.494428	loss	loss
AT4G03080	AT1G03445	0.946188	retention	retention
AT3G11760	AT2G25460	0.971532	loss	loss
AT5G40810	AT3G27240	0.349746	loss	retention
AT1G20200	AT1G75990	0.428899	loss	retention
AT4G24280	AT5G49910	0.291307	loss	retention
AT4G29650	AT2G19570	0.990875	loss	retention
AT4G21400	AT4G21410	0.413145	loss	retention
AT3G57260	AT3G57240	0.910194	retention	retention
AT1G20720	AT1G20750	0.963246	loss	retention
AT3G19300	AT1G49730	0.914622	retention	retention
AT3G62550	AT2G47710	0.914634	retention	retention
AT1G63750	AT5G58120	0.972622	loss	loss
AT1G72700	AT1G17500	0.341202	retention	retention
AT1G55490	AT3G13470	0.230526	retention	loss
AT2G34370	AT1G29710	0.991397	retention	retention
AT3G62960	AT2G47880	0.39215	retention	retention
AT1G47790	AT1G47765	0.998439	loss	retention
AT3G21960	AT3G22060	0.991062	loss	retention
AT3G04920	AT5G28060	0.301096	loss	retention
AT3G02400	AT4G14490	0.969864	loss	loss
AT4G14320	AT3G23390	0.342951	loss	loss
AT4G27800	AT5G53140	0.966606	retention	retention
AT1G50970	AT1G50500	0.95059	loss	loss
AT5G59030	AT3G46900	0.919476	retention	retention
AT2G23240	AT2G42000	0.292635	loss	loss
AT2G02810	AT1G14360	0.444853	retention	retention
AT4G23460	AT4G11380	0.366848	retention	retention
AT5G12210	AT3G12070	0.362951	loss	loss
AT3G08940	AT5G01530	0.317335	retention	retention
AT4G00300	AT1G01570	0.923395	retention	retention
AT1G64190	AT5G41670	0.371845	loss	retention
AT2G32740	AT2G32750	0.970799	retention	retention
AT3G42640	AT2G07560	0.464928	loss	loss
AT1G33280	AT4G10350	0.514379	loss	retention
AT4G39110	AT2G21480	0.310114	retention	retention
AT2G20875	AT1G34245	0.946786	loss	loss
AT4G03520	AT1G03680	0.535605	loss	loss
AT1G62150	AT1G62085	0.985149	loss	retention
AT5G65420	AT5G10440	0.933117	retention	retention
AT1G76300	AT1G20580	0.405652	loss	retention
AT3G60270	AT2G44790	0.946141	loss	loss
AT3G28330	AT3G28280	0.959865	loss	retention
AT4G21160	AT4G05330	0.499752	retention	retention
AT2G23580	AT2G23550	0.453527	loss	retention
AT1G24280	AT5G13110	0.410063	loss	loss
AT5G50300	AT3G10960	0.961255	loss	loss
AT3G25810	AT2G24210	0.91399	loss	loss
AT5G14860	AT2G16890	0.919808	loss	loss
AT3G61040	AT2G45560	0.942398	loss	loss
AT1G53850	AT3G14290	0.263165	loss	retention
AT1G33050	AT4G10470	0.984309	loss	retention
AT2G18180	AT4G36490	0.327182	loss	retention
AT3G25280	AT3G25260	0.957559	retention	retention
AT5G07080	AT3G47170	0.980537	loss	loss
AT2G02180	AT1G14530	0.433461	retention	retention
AT3G27380	AT5G40650	0.345657	loss	retention
AT1G14930	AT1G14940	0.249901	loss	loss
AT3G16540	AT3G16550	0.976582
AT4G19840	AT1G33920	0.957883	loss	loss
AT5G11390	AT1G68910	0.971012	loss	loss
AT5G30510	AT1G71720	0.962917	loss	loss
AT3G21660	AT4G15410	0.980022	loss	loss
AT5G10270	AT5G64960	0.346469	retention	retention
AT3G45430	AT5G60300	0.951933	retention	loss
AT4G22100	AT1G60090	0.956849	loss	loss
AT2G04020	AT2G03980	0.947439	loss	retention
AT1G25400	AT1G68440	0.920688	retention	retention
AT3G04400	AT1G04480	0.345082	loss	loss
AT3G03430	AT5G17480	0.290122	loss	retention
AT2G27710	AT2G27720	0.0628063	loss	loss
AT5G54150	AT4G27660	0.91885	retention	loss
AT2G38540	AT2G38530	0.999999	retention	loss
AT4G29390	AT2G19750	0.0986338	loss	loss
AT3G56700	AT3G11980	0.933757	loss	loss
AT1G57780	AT4G13380	0.965371	loss	loss
AT3G19290	AT1G49720	0.910163	retention	retention
AT4G27220	AT4G27190	0.950168	loss	loss
AT3G63000	AT2G47970	0.515034	loss	retention
AT1G67990	AT1G67980	0.966615	loss	retention
AT5G49830	AT1G10180	0.965798	loss	loss
AT1G73250	AT1G17890	0.53569	retention	retention
AT4G28400	AT2G20630	0.453493	loss	retention
AT2G34080	AT1G29090	0.919168	loss	retention
AT2G27530	AT1G08360	0.264849	loss	retention
AT5G02280	AT1G51160	0.978522	loss	loss
AT4G34330	AT4G34320	0.959311	loss	loss
AT1G67290	AT5G19580	0.505444	loss	loss
AT4G39550	AT2G22030	0.969998	retention	retention
AT5G09320	AT3G19770	0.987913	loss	loss
AT1G76520	AT1G76530	0.939085	loss	loss
AT1G35250	AT1G35290	0.999796
AT5G47850	AT3G55950	0.922401	loss	loss
AT5G35760	AT5G01080	0.999121	loss	loss
AT1G64300	AT5G41730	0.418841	loss	retention
AT4G11100	AT5G03060	0.962152	loss	loss
AT1G17455	AT1G72630	0.469791	retention	retention
AT4G15350	AT3G20950	0.939262	loss	loss
AT1G10370	AT1G10360	0.913988	retention	retention
AT1G22200	AT1G36050	0.524413	loss	loss
AT1G65850	AT5G38340	0.964372	loss	loss
AT5G45690	AT4G18920	0.524015	retention	retention
AT3G20980	AT3G21000	0.995296	loss	loss
AT2G38830	AT3G12400	0.984239	loss	loss
AT5G54790	AT1G50930	0.912217	loss	loss
AT1G23080	AT1G70940	0.508548	retention	retention
AT5G59590	AT3G46650	0.928664	loss	retention
AT5G57530	AT5G57540	0.0819323	loss	loss
AT1G01170	AT4G00860	0.932593	retention	retention
AT1G61290	AT1G11250	0.303829	loss	retention
AT2G16780	AT4G35050	0.49259	loss	retention
AT1G70490	AT1G23490	0.182201	loss	loss
AT4G30940	AT2G24240	0.48446	loss	retention
AT5G47330	AT4G17483	0.916187	retention	retention
AT3G11550	AT5G06200	0.361314	loss	retention
AT1G61840	AT2G40050	0.968678	loss	loss
AT1G66550	AT1G80590	0.994272	loss	loss
AT3G26160	AT3G26150	0.987942
AT1G17420	AT1G72520	0.420813	retention	retention
AT4G12500	AT4G12490	0.00227906	paralogous	loss
AT3G08670	AT3G51540	0.946816	loss	loss
AT5G05370	AT3G10860	0.286218	retention	retention
AT1G62450	AT1G12070	0.491798	retention	retention
AT5G41010	AT1G53690	0.998183	loss	loss
AT3G53650	AT2G37470	0.263682	loss	loss
AT2G36060	AT3G52560	0.394121	loss	loss
AT2G17680	AT4G35710	0.910838	loss	retention
AT5G61640	AT5G07470	0.464439	loss	retention
AT4G26230	AT5G56710	0.300853	loss	loss
AT1G05230	AT2G32370	0.914582	loss	loss
AT4G22050	AT1G69100	0.924704	loss	loss
AT2G33260	AT5G19500	0.9939	loss	loss
AT1G69620	AT1G26880	0.160755	loss	retention
AT4G29580	AT4G29570	0.999977
AT1G08880	AT1G54690	0.169561	loss	loss
AT2G21330	AT4G38970	0.259644	retention	retention
AT3G54570	AT2G38800	0.953812	loss	retention
AT3G28130	AT3G28080	0.924812	loss	retention
AT1G34410	AT1G34310	0.999995	loss	loss
AT4G01550	AT1G01010	0.912523	retention	retention
AT3G02890	AT5G16680	0.950498	loss	loss
AT4G02380	AT1G02820	0.989992	retention	retention
AT3G44450	AT3G52740	0.938235	loss	loss
AT3G48560	AT5G17380	0.981012	loss	loss
AT3G56630	AT1G34540	0.930246	loss	loss
AT1G28550	AT2G33870	0.156786	loss	retention
AT1G13420	AT5G43690	0.939687	loss	loss
AT1G63470	AT1G63480	0.297184	loss	loss
AT4G13080	AT4G13090	0.93023	loss	retention
AT2G44270	AT1G76170	0.358954	loss	loss
AT5G41070	AT3G26932	0.925374	retention	retention
AT2G44640	AT3G06960	0.912638	loss	loss
AT1G71230	AT1G22920	0.534403	loss	retention
AT1G61390	AT1G61380	0.920593	retention	retention
AT5G39720	AT5G39730	0.951738	loss	retention
AT1G14670	AT2G01970	0.461467	loss	loss
AT4G11480	AT4G23250	0.924082	loss	loss
AT1G02620	AT4G02080	0.459002	loss	loss
AT1G14070	AT2G03210	0.926419	retention	retention
AT3G22050	AT3G22040	0.988019	paralogous	retention
AT5G59890	AT3G45990	0.993117	loss	retention
AT3G55330	AT2G39470	0.946163	retention	retention
AT3G25750	AT2G26160	0.998737	loss	loss
AT2G45910	AT3G49060	0.942705	loss	loss
AT4G29770	AT5G18040	0.999338	loss	loss
AT1G30120	AT2G34590	0.441816	loss	retention
AT1G24070	AT4G13410	0.916832	loss	loss
AT4G27010	AT1G72270	0.991869	loss	loss
AT1G74230	AT1G18630	0.988807	retention	retention
AT3G09360	AT2G45100	0.923065	loss	loss
AT3G18910	AT3G18980	0.998916	loss	retention
AT4G34670	AT3G04840	0.305061	loss	loss
AT3G58970	AT4G28580	0.999334	loss	loss
AT2G43230	AT3G59350	0.413028	retention	retention
AT5G07180	AT5G62230	0.422598	retention	retention
AT3G26460	AT3G26450	0.999672	loss	loss
AT2G34990	AT2G35000	0.95159	retention	paralogous
AT3G21800	AT3G21790	0.947347	loss	retention
AT5G66310	AT3G51150	0.941957	retention	retention
AT3G14595	AT1G53560	0.990387	retention	loss
AT3G60910	AT3G17365	0.950481	loss	loss
AT4G26920	AT5G07260	0.996056	loss	loss
AT3G59180	AT3G59190	0.993968	loss	loss
AT5G16250	AT3G02640	0.459153	loss	loss
AT3G44280	AT5G22280	0.987964	loss	loss
AT1G23960	AT3G19520	0.999151	loss	loss
AT2G35010	AT1G31020	0.942496	retention	retention
AT2G03190	AT2G03170	0.97041
AT1G66850	AT5G38195	0.985543	retention	loss
AT4G20200	AT4G20230	0.996943
AT1G77280	AT1G21590	0.941549	retention	retention
AT1G51670	AT1G48180	0.989296	loss	loss
AT5G43010	AT1G45000	0.287734	loss	loss
AT3G08590	AT1G09780	0.527226	loss	loss
AT1G20120	AT1G75880	0.922349	loss	loss
AT3G52130	AT3G07450	0.95946	loss	loss
AT1G69360	AT1G26620	0.940144	retention	retention
AT1G18150	AT1G73670	0.471592	retention	retention
AT5G27840	AT3G05580	0.497248	retention	retention
AT1G48240	AT3G17440	0.363044	loss	retention
AT3G25520	AT5G39740	0.0996988	loss	loss
AT1G33900	AT1G33930	0.97593
AT3G14250	AT3G53690	0.963338	loss	loss
AT5G04470	AT3G10525	0.991946	retention	retention
AT1G15180	AT1G15170	0.970633	loss	retention
AT1G31460	AT1G23270	0.926854	loss	loss
AT3G61040	AT2G45550	0.945743	retention	loss
AT5G38170	AT5G38160	0.956676	loss	loss
AT2G47380	AT5G61310	0.445057	loss	loss
AT4G11840	AT4G11830	0.0198867
AT4G35335	AT5G41760	0.9512	loss	loss
AT1G20510	AT1G20480	0.923577	retention	retention
AT1G52300	AT3G16080	0.156974	loss	loss
AT2G46750	AT2G46760	0.28037	retention	loss
AT1G49920	AT1G64260	0.98036	loss	loss
AT5G40600	AT3G27420	0.979956	retention	retention
AT3G14520	AT1G31950	0.993983	loss	loss
AT4G34650	AT4G34640	0.935732	loss	retention
AT3G22500	AT3G22490	0.359653	loss	retention
AT1G04290	AT2G29590	0.920109	loss	loss
AT3G60280	AT2G44790	0.975397	retention	loss
AT1G47890	AT1G45616	0.979325	loss	loss
AT2G33820	AT5G46800	0.918541	loss	loss
AT1G75030	AT1G75050	0.493321	retention	retention
AT4G20980	AT5G44320	0.450914	loss	retention
AT2G19680	AT4G29480	0.392683	loss	retention
AT3G26330	AT3G26320	0.974452	loss	loss
AT2G24360	AT4G31170	0.472061	retention	retention
AT1G62840	AT1G12320	0.935091	retention	loss
AT4G31950	AT2G25160	0.958511	loss	loss
AT5G57290	AT4G25890	0.399605	loss	retention
AT4G40040	AT5G10980	0.376285	loss	loss
AT3G09630	AT5G02870	0.205374	loss	retention
AT3G55170	AT2G39390	0.297502	loss	loss
AT1G66210	AT1G66220	0.926781	retention	retention
AT5G07200	AT1G60980	0.929356	loss	loss
AT3G24360	AT4G13360	0.914466	loss	retention
AT1G80810	AT1G15940	0.975041	retention	loss
AT1G59580	AT1G10210	0.349256	retention	retention
AT2G25370	AT2G25360	0.945243
AT4G29100	AT2G20100	0.913513	loss	retention
AT4G09110	AT4G09130	0.986803	loss	loss
AT3G62100	AT2G46990	0.356045	retention	retention
AT4G29410	AT2G19730	0.269787	retention	retention
AT1G52280	AT3G16100	0.480641	loss	retention
AT4G05000	AT4G21560	0.452743	retention	retention
AT2G02760	AT1G14400	0.428219	retention	retention
AT4G29610	AT2G19570	0.992867	loss	loss
AT1G01980	AT1G11770	0.434587	loss	loss
AT5G65160	AT5G10090	0.49445	retention	retention
AT1G78960	AT1G66960	0.918801	loss	loss
AT5G60750	AT1G14270	0.976411	loss	loss
AT5G27240	AT3G04980	0.992012	retention	retention
AT1G49530	AT3G20160	0.938408	loss	loss
AT1G23160	AT5G13320	0.936741	loss	loss
AT2G24140	AT4G30830	0.95982	retention	loss
AT5G04370	AT3G11480	0.918849	loss	loss
AT3G52450	AT2G35930	0.466843	retention	retention
AT1G73620	AT1G18250	0.529197	retention	retention
AT5G59380	AT3G46580	0.974682	retention	retention
AT1G12730	AT1G63110	0.950762	loss	retention
AT2G23410	AT5G58780	0.980845	loss	loss
AT5G43130	AT1G27720	0.935249	loss	loss
AT1G47470	AT1G52970	0.949553	loss	loss
AT3G18450	AT3G18460	0.980079	loss	loss
AT1G77670	AT2G22250	0.973651	loss	loss
AT3G50500	AT5G66880	0.47767	retention	retention
AT3G59850	AT2G43890	0.912782	retention	retention
AT1G46840	AT1G46912	0.998996	loss	loss
AT2G36250	AT3G52750	0.373925	retention	retention
AT5G63400	AT5G50370	0.461534	loss	loss
AT1G18970	AT1G18980	0.23183	loss	retention
AT4G30070	AT5G38330	0.9204	loss	loss
AT4G29450	AT4G29180	0.959289	loss	loss
AT4G31700	AT5G10360	0.357073	loss	loss
AT5G26130	AT4G33710	0.980581	loss	loss
AT1G67460	AT1G67440	0.95018	loss	loss
AT4G19820	AT4G19810	0.986964	loss	retention
AT3G06720	AT4G16143	0.528744	loss	loss
AT3G60440	AT3G60450	0.954509	retention	retention
AT5G47190	AT4G17560	0.469088	retention	retention
AT3G28870	AT3G24260	0.999969	loss	loss
AT4G04690	AT3G08750	0.997924	loss	loss
AT3G60110	AT2G44430	0.954333	retention	retention
AT1G21190	AT1G76860	0.270505	retention	retention
AT3G53500	AT2G37340	0.524779	loss	loss
AT5G43600	AT4G20070	0.984472	loss	loss
AT2G31750	AT1G05680	0.92055	retention	retention
AT3G13772	AT1G55130	0.477998	loss	retention
AT4G23260	AT4G23250	0.967515
AT3G62440	AT3G62430	0.989992	loss	loss
AT4G29630	AT2G19570	0.967111	loss	loss
AT5G44330	AT4G20900	0.960679	retention	retention
AT2G02640	AT2G02610	0.999257
AT1G77310	AT1G21610	0.972404	loss	retention
AT3G63180	AT3G22380	0.938272	loss	loss
AT3G10300	AT5G04170	0.477359	retention	retention
AT2G26020	AT5G44420	0.00148854	loss	loss
AT5G47770	AT4G17190	0.365253	loss	retention
AT5G67010	AT2G20350	0.955191	loss	loss
AT5G58840	AT5G58830	0.968717	loss	retention
AT3G14010	AT1G54170	0.934951	retention	retention
AT1G35260	AT1G35310	0.996282	loss	loss
AT2G17890	AT4G36070	0.486664	retention	retention
AT4G15500	AT4G15490	0.989811	loss	retention
AT4G05230	AT4G05260	0.989425	loss	retention
AT3G27430	AT5G40580	0.197167	loss	retention
AT3G62820	AT2G47670	0.949033	retention	retention
AT3G19920	AT5G64230	0.968869	loss	loss
AT3G28750	AT5G39880	0.987394	retention	retention
AT3G61230	AT2G45800	0.421381	retention	retention
AT4G10140	AT1G33490	0.954761	retention	retention
AT2G17090	AT4G35230	0.930118	retention	retention
AT1G14060	AT5G02210	0.998128	loss	loss
AT2G33320	AT1G04540	0.500217	retention	retention
AT3G56680	AT2G40960	0.930596	loss	retention
AT1G56040	AT1G56030	0.992358	loss	retention
AT2G29360	AT2G29150	0.968126	loss	loss
AT5G51610	AT1G32990	0.990075	loss	loss
AT5G36280	AT1G65290	0.975549	loss	loss
AT3G03120	AT5G17060	0.453007	retention	loss
AT3G53430	AT2G37190	0.174679	loss	retention
AT3G18170	AT3G18180	0.959312
AT5G59090	AT5G59120	0.975125	loss	retention
AT4G37220	AT2G23680	0.997322	loss	retention
AT2G20510	AT2G36070	0.972376	loss	loss
AT5G45250	AT4G19510	0.910928	retention	retention
AT5G27530	AT4G35670	0.935618	loss	loss
AT3G27080	AT5G40930	0.927522	retention	retention
AT2G04680	AT5G37620	0.954746	loss	loss
AT3G23550	AT3G23560	0.949476	loss	retention
AT5G66280	AT3G51160	0.448295	retention	retention
AT4G29430	AT2G19720	0.249724	retention	retention
AT4G24860	AT1G62130	0.999571	loss	loss
AT4G26840	AT5G55160	0.417808	loss	retention
AT1G23310	AT1G70580	0.346481	retention	retention
AT4G20830	AT4G20840	0.916713	loss	retention
AT1G73190	AT1G17810	0.354516	retention	retention
AT1G32610	AT2G35230	0.910566	loss	retention
AT3G21170	AT3G23260	0.998962	loss	loss
AT5G57810	AT2G01960	0.940244	loss	loss
AT3G45980	AT3G46030	0.0404516
AT3G27280	AT5G40770	0.3113	retention	retention
AT2G16450	AT2G15640	0.979327	loss	loss
AT1G05530	AT1G05560	0.973849	retention	retention
AT3G52190	AT2G01470	0.985392	loss	loss
AT3G13760	AT1G35610	0.977687	loss	loss
AT4G23580	AT4G33900	0.999937	loss	loss
AT5G44630	AT4G20210	0.953404	loss	loss
AT5G59370	AT3G46520	0.196558	loss	loss
AT3G06640	AT3G06620	0.982676	loss	retention
AT5G10030	AT5G65210	0.452565	loss	retention
AT3G22231	AT3G22240	0.947863	loss	retention
AT5G41800	AT1G08230	0.932514	loss	loss
AT4G23910	AT4G10970	0.995235	retention	retention
AT5G07090	AT5G58420	0.121906	loss	paralogous
AT3G07750	AT1G60080	0.962561	loss	loss
AT1G76590	AT1G21000	0.488617	retention	retention
AT2G14670	AT1G66570	0.481432	loss	loss
AT1G72840	AT5G48770	0.981132	loss	loss
AT2G18780	AT3G16740	0.961538	loss	loss
AT4G38780	AT1G80070	0.265853	loss	loss
AT5G60080	AT5G60090	0.999816	loss	retention
AT3G57700	AT3G57770	0.993271	loss	loss
AT2G18960	AT4G30190	0.386273	loss	loss
AT3G13390	AT1G55570	0.323682	retention	retention
AT3G01650	AT5G14420	0.523211	retention	retention
AT5G49140	AT4G11170	0.958376	loss	loss
AT5G23010	AT5G23020	0.95989	loss	retention
AT3G22120	AT4G15160	0.992619	loss	loss
AT1G17600	AT5G40100	0.999217	loss	loss
AT5G09250	AT5G09240	0.971976	loss	retention
AT2G43670	AT2G43660	0.999501	loss	retention
AT4G35720	AT2G17680	0.977545	retention	retention
AT1G60470	AT1G60450	0.984426	retention	retention
AT1G11070	AT1G61080	0.969455	retention	retention
AT5G58540	AT5G07150	0.951936	retention	retention
AT5G54250	AT5G15410	0.918825	loss	loss
AT2G22740	AT2G35160	0.960312	loss	loss
AT4G33780	AT1G69935	0.93123	loss	loss
AT1G75750	AT2G18420	0.913377	loss	loss
AT3G18810	AT1G49270	0.526785	retention	retention
AT3G57980	AT2G42150	0.986929	retention	loss
AT3G25020	AT3G24982	0.0799258
AT1G32430	AT3G16580	0.998582	loss	loss
AT3G24760	AT1G23390	0.987326	loss	loss
AT4G32530	AT2G25610	0.228196	loss	loss
AT5G23820	AT5G23840	0.989943	loss	loss
AT4G23690	AT4G11180	0.94647	loss	retention
AT3G12460	AT3G12470	0.933558	loss	retention
AT2G34440	AT3G66656	0.980728	loss	loss
AT2G37810	AT2G37800	0.923788	loss	loss
AT1G17600	AT1G72860	0.994676	loss	loss
AT2G30040	AT1G07150	0.925019	loss	retention
AT4G13800	AT3G23870	0.490645	retention	retention
AT1G24330	AT1G67530	0.520454	retention	retention
AT1G26650	AT1G69430	0.918662	retention	retention
AT1G27130	AT1G27140	0.983256	loss	loss
AT3G08930	AT5G01460	0.152865	loss	retention
AT5G55910	AT4G26610	0.484563	retention	retention
AT1G06390	AT2G30980	0.503936	loss	retention
AT3G10090	AT5G03850	0.342808	loss	loss
AT1G01390	AT4G01070	0.91738	loss	retention
AT5G10530	AT5G65600	0.950058	retention	retention
AT1G26420	AT1G26380	0.441691	loss	retention
AT5G66570	AT3G50820	0.230824	retention	retention
AT5G45670	AT4G18970	0.530925	retention	retention
AT5G13720	AT4G19390	0.950802	loss	loss
AT2G38330	AT4G38380	0.958851	loss	loss
AT2G16660	AT4G34950	0.460957	retention	retention
AT5G52360	AT4G25590	0.310139	loss	retention
AT4G13960	AT3G59000	0.986443	loss	loss
AT5G10400	AT5G65360	0.225078	loss	loss
AT5G17780	AT5G17720	0.911198	retention	retention
AT2G27630	AT2G27650	0.997296	loss	loss
AT4G24220	AT5G58750	0.982583	loss	loss
AT1G04820	AT1G50010	0.0020476	loss	loss
AT1G13800	AT2G26790	0.967636	loss	loss
AT1G31640	AT1G31630	0.999793
AT3G46130	AT5G59780	0.446266	retention	retention
AT1G04480	AT2G33370	0.141258	loss	loss
AT4G08560	AT5G43110	0.942649	loss	loss
AT5G37890	AT5G37910	0.994221	loss	retention
AT3G49520	AT3G49510	0.998087	paralogous	loss
AT1G18980	AT1G74820	0.952453	retention	retention
AT5G17600	AT3G03550	0.960382	retention	retention
AT5G63680	AT5G08570	0.345067	retention	retention
AT1G79210	AT1G16470	0.153535	loss	retention
AT4G04860	AT4G21810	0.353122	retention	retention
AT5G05230	AT2G40640	0.980988	loss	loss
AT1G01150	AT5G03780	0.946786	loss	loss
AT1G21850	AT1G21860	0.926517	loss	loss
AT3G07520	AT5G48410	0.953984	loss	retention
AT1G66440	AT1G66450	0.972167
AT3G61380	AT2G45900	0.962251	loss	retention
AT3G43190	AT5G20830	0.356909	loss	retention
AT3G27810	AT5G40350	0.511354	loss	loss
AT3G06720	AT5G49310	0.913539	loss	loss
AT3G46880	AT5G59080	0.939851	loss	retention
AT2G21590	AT4G39210	0.532939	retention	retention
AT1G55970	AT3G12980	0.941325	loss	retention
AT1G56340	AT1G09210	0.390208	retention	retention
AT3G15060	AT5G60860	0.390692	loss	loss
AT2G42640	AT3G58640	0.976879	loss	retention
AT3G19970	AT2G18245	0.940892	loss	loss
AT3G60700	AT1G70040	0.948468	loss	loss
AT4G23680	AT4G23670	0.971511	loss	retention
AT5G17470	AT3G03400	0.940269	loss	retention
AT4G31970	AT2G25160	0.967047	loss	loss
AT2G29290	AT2G29350	0.987513
AT2G43260	AT2G43270	0.988447	loss	retention
AT5G17320	AT1G34650	0.992058	loss	loss
AT2G47250	AT3G62310	0.266072	retention	loss
AT5G44850	AT3G53550	0.983877	loss	loss
AT1G14640	AT1G14650	0.962725	loss	retention
AT5G56640	AT4G26260	0.381055	retention	retention
AT5G16150	AT1G05030	0.938847	loss	loss
AT3G12540	AT2G39690	0.95984	loss	loss
AT1G17170	AT1G17180	0.501322	retention	retention
AT5G24550	AT5G24540	0.296173	loss	loss
AT2G25520	AT4G32390	0.474193	retention	retention
AT5G06540	AT5G66520	0.970998	loss	loss
AT5G62480	AT1G74590	0.945859	loss	loss
AT5G16320	AT1G31814	0.920303	loss	loss
AT3G48140	AT3G29970	0.911626	loss	loss
AT1G63580	AT1G63590	0.998277	loss	loss
AT1G05920	AT2G31420	0.942501	retention	retention
AT3G16690	AT4G15920	0.913884	retention	retention
AT2G02990	AT1G14210	0.935169	retention	retention
AT3G18280	AT1G48750	0.951008	loss	loss
AT4G11860	AT4G22960	0.991627	loss	retention
AT5G42790	AT1G47250	0.252047	loss	loss
AT5G25120	AT5G25130	0.22513
AT2G37040	AT3G53260	0.358593	retention	retention
AT1G11280	AT1G61370	0.951675	retention	retention
AT1G36000	AT2G19510	0.976352	loss	loss
AT2G20290	AT4G28710	0.936651	retention	retention
AT5G06260	AT2G45380	0.947459	loss	loss
AT2G46950	AT2G46960	0.930635	retention	retention
AT3G12860	AT1G56110	0.382337	retention	retention
AT3G13900	AT1G54280	0.245515	loss	retention
AT3G23990	AT2G33210	0.477749	loss	loss
AT5G27850	AT3G05590	0.206306	loss	retention
AT5G25100	AT5G10840	0.431297	loss	retention
AT3G28620	AT5G43200	0.999972	loss	loss
AT5G38440	AT2G06090	0.945228	loss	loss
AT3G13090	AT3G13100	0.399034	loss	retention
AT3G09490	AT5G02590	0.98949	loss	retention
AT5G13620	AT1G49290	0.959244	loss	loss
AT2G25250	AT4G32020	0.929832	retention	retention
AT4G28610	AT2G20400	0.926441	retention	retention
AT2G41050	AT4G20100	0.948575	loss	loss
AT3G63490	AT2G42710	0.968015	loss	loss
AT4G10550	AT4G10540	0.915543	loss	retention
AT1G73280	AT1G73310	0.435359
AT3G14050	AT1G54130	0.465914	retention	retention
AT1G51820	AT1G51850	0.390167	loss	loss
AT1G28060	AT3G55930	0.971991	loss	loss
AT4G29990	AT2G19190	0.928402	loss	loss
AT5G57560	AT4G25810	0.493236	retention	retention
AT5G59520	AT1G55910	0.918909	loss	loss
AT1G62740	AT1G12270	0.527047	loss	loss
AT4G17690	AT5G47000	0.538411	retention	retention
AT3G17140	AT1G47960	0.964924	retention	retention
AT2G47280	AT2G19150	0.947267	loss	loss
AT4G33290	AT2G38590	0.998674	loss	loss
AT4G15000	AT3G22230	0.302826	loss	retention
AT1G53820	AT3G14320	0.943771	retention	retention
AT3G08950	AT4G39740	0.934587	loss	loss
AT5G02350	AT2G13900	0.979421	loss	loss
AT4G11460	AT4G23250	0.949618	loss	loss
AT4G01450	AT1G01070	0.911626	retention	retention
AT3G22700	AT3G22710	0.99658
AT1G64820	AT1G66780	0.983801	loss	loss
AT5G09220	AT5G63850	0.509282	retention	retention
AT4G15870	AT2G23230	0.929398	loss	loss
AT5G65850	AT2G31470	0.96327	loss	loss
AT5G64080	AT5G09370	0.961871	loss	retention
AT2G37600	AT3G53740	0.332578	loss	loss
AT2G06500	AT1G35150	0.980295	loss	loss
AT1G21720	AT1G77440	0.231267	loss	retention
AT4G39960	AT2G22360	0.348018	retention	retention
AT4G22050	AT4G04460	0.943913	retention	loss
AT4G13240	AT3G24620	0.403493	loss	retention
AT5G04760	AT3G10590	0.961788	loss	loss
AT5G66630	AT5G66620	0.980323
AT5G11410	AT5G11400	0.99679	loss	retention
AT1G36180	AT1G36160	0.494944	loss	retention
AT1G78510	AT1G17050	0.481569	retention	retention
AT5G65330	AT3G18650	0.911949	loss	loss
AT1G07790	AT5G22880	0.424022	loss	loss
AT2G17020	AT1G55590	0.952575	loss	loss
AT3G18670	AT3G54070	0.954378	loss	loss
AT2G27000	AT2G27010	0.312909
AT3G05310	AT5G27540	0.94023	retention	retention
AT2G16950	AT2G16960	0.987174	loss	retention
AT1G22130	AT1G77980	0.405588	retention	retention
AT3G06680	AT3G06700	0.163055
AT4G29510	AT2G19670	0.41569	retention	retention
AT5G22580	AT3G17210	0.942217	loss	loss
AT1G49220	AT1G49200	0.952666
AT4G26690	AT5G55480	0.924853	retention	retention
AT2G20140	AT4G29040	0.414924	loss	retention
AT5G02490	AT5G02500	0.496674	loss	retention
AT3G46440	AT5G59290	0.351883	loss	retention
AT4G22430	AT3G26010	0.995994	loss	loss
AT2G41770	AT3G57420	0.420315	loss	retention
AT4G30400	AT2G18650	0.969665	retention	retention
AT2G30660	AT5G65940	0.971416	loss	loss
AT2G17130	AT4G35260	0.397564	retention	retention
AT1G29250	AT2G34160	0.336805	retention	retention
AT5G02730	AT3G09590	0.94097	retention	retention
AT5G41090	AT3G56520	0.93814	loss	loss
AT5G52410	AT5G23890	0.946598	loss	loss
AT5G35450	AT1G53350	0.978005	loss	loss
AT4G27160	AT4G27150	0.00153212	loss	loss
AT1G03290	AT4G02880	0.970125	retention	retention
AT1G66850	AT5G38160	0.987864	retention	loss
AT3G42060	AT2G15420	0.940074	loss	loss
AT5G37130	AT5G17270	0.50398	loss	loss
AT2G43460	AT3G59540	0.191858	loss	loss
AT2G25150	AT2G23510	0.923868	loss	loss
AT3G57960	AT3G57970	0.999079	retention	retention
AT5G54530	AT1G61667	0.938415	loss	loss
AT1G72350	AT1G17310	0.961893	retention	retention
AT5G16770	AT3G02940	0.463783	retention	retention
AT5G18280	AT3G04080	0.410027	loss	retention
AT3G19080	AT1G49520	0.921174	loss	retention
AT1G02000	AT4G00110	0.348412	loss	retention
AT5G61070	AT5G61060	0.971031	loss	retention
AT5G17320	AT3G03260	0.938375	retention	loss
AT1G76460	AT1G20880	0.489266	loss	retention
AT3G30280	AT4G15390	0.947683	loss	loss
AT1G27620	AT2G40230	0.932893	loss	loss
AT1G78490	AT5G48000	0.992489	loss	loss
AT5G22600	AT5G22730	0.999347	loss	loss
AT5G52750	AT5G52760	0.366492	loss	retention
AT2G44660	AT5G38460	0.959738	loss	loss
AT2G06200	AT3G13960	0.927523	loss	loss
AT1G07370	AT2G29570	0.202154	loss	retention
AT3G07540	AT5G48360	0.957052	retention	retention
AT4G21280	AT4G05180	0.476112	retention	retention
AT3G46230	AT1G53540	0.260813	loss	loss
AT1G20950	AT1G76550	0.339677	retention	retention
AT5G54640	AT4G27230	0.537986	retention	retention
AT4G13820	AT4G13810	0.983457	loss	loss
AT3G46670	AT3G46660	0.344954	loss	loss
AT3G07830	AT3G07820	0.471091	loss	retention
AT4G11930	AT4G11940	0.999931	loss	retention
AT2G34710	AT1G30490	0.296446	retention	retention
AT4G17300	AT3G07420	0.965251	loss	loss
AT3G49720	AT5G65810	0.539071	retention	retention
AT5G63750	AT5G63730	0.997987	loss	retention
AT5G38320	AT1G67050	0.94214	retention	retention
AT5G39630	AT3G29100	0.992976	loss	loss
AT3G52930	AT2G36460	0.521899	retention	retention
AT5G27910	AT5G50480	0.979232	loss	loss
AT5G40430	AT2G25230	0.999991	loss	loss
AT3G57710	AT3G57720	0.988383	retention	retention
AT1G51500	AT3G21090	0.524956	retention	retention
AT2G24230	AT5G58150	0.92427	loss	loss
AT4G00920	AT2G01800	0.946676	loss	loss
AT5G03290	AT3G09810	0.383671	loss	loss
AT4G09950	AT1G33970	0.951451	retention	retention
AT1G56540	AT1G56510	0.993787	loss	loss
AT2G30000	AT1G07170	0.304971	loss	loss
AT5G59590	AT3G46720	0.930155	loss	retention
AT1G70660	AT1G23260	0.488669	retention	retention
AT3G04690	AT5G28680	0.374078	loss	retention
AT3G46230	AT5G59720	0.510592	retention	retention
AT2G38560	AT4G18720	0.958964	loss	loss
AT4G22110	AT1G22430	0.962687	loss	loss
AT5G20810	AT3G43120	0.45692	retention	retention
AT4G14800	AT3G22630	0.360004	loss	retention
AT5G47700	AT1G01100	0.027455	loss	loss
AT5G66670	AT5G66660	0.99606	loss	retention
AT5G25050	AT1G79710	0.947004	loss	loss
AT5G58950	AT3G46930	0.954871	retention	retention
AT4G33090	AT5G13520	0.951821	loss	loss
AT3G17780	AT1G48440	0.941298	loss	retention
AT3G56800	AT2G41110	0.264965	loss	loss
AT1G54110	AT3G55600	0.946877	loss	loss
AT5G08010	AT5G61040	0.953151	retention	retention
AT4G31580	AT2G24590	0.380046	retention	loss
AT5G06960	AT3G12250	0.479277	loss	retention
AT5G41330	AT3G09030	0.979963	loss	loss
AT5G27330	AT3G05130	0.914829	retention	loss
AT5G27750	AT5G44980	0.984968	loss	loss
AT1G05880	AT2G31510	0.950397	retention	retention
AT5G60610	AT5G56700	0.989256	loss	loss
AT3G20960	AT3G20090	0.471429	loss	loss
AT1G65630	AT5G36950	0.929647	loss	loss
AT5G18370	AT5G18350	0.986601	retention	loss
AT3G09930	AT5G03600	0.962779	loss	retention
AT2G01570	AT1G14920	0.50973	loss	retention
AT4G27990	AT3G07430	0.927036	loss	loss
AT1G26450	AT1G69295	0.939374	loss	retention
AT5G10390	AT5G65360	0.180565	loss	loss
AT1G71880	AT1G71890	0.969651	loss	retention
AT3G02310	AT5G15800	0.215673	retention	retention
AT2G24640	AT4G31670	0.934001	retention	retention
AT5G37280	AT5G37230	0.993258	loss	retention
AT5G47110	AT4G17600	0.532275	loss	retention
AT4G21100	AT4G05420	0.386005	retention	retention
AT4G09810	AT1G34020	0.418457	retention	loss
AT1G59560	AT1G63900	0.977257	loss	loss
AT4G33700	AT2G14520	0.367593	retention	retention
AT3G09300	AT5G02100	0.431327	loss	retention
AT4G35500	AT2G17530	0.415821	retention	retention
AT5G18510	AT4G16050	0.969637	loss	loss
AT1G18970	AT1G74820	0.949931	loss	retention
AT3G11945	AT2G18950	0.972116	loss	loss
AT3G09970	AT3G09960	0.911601	loss	loss
AT3G11080	AT2G15080	0.98421	loss	loss
AT2G25580	AT4G32450	0.912163	retention	retention
AT1G75290	AT1G75280	0.953852	loss	retention
AT5G40690	AT2G41730	0.928837	loss	loss
AT4G25740	AT5G52650	0.232103	paralogous	retention
AT2G01580	AT3G07510	0.934569	loss	loss
AT3G08660	AT3G08570	0.94638	retention	retention
AT5G58170	AT5G58050	0.00776879
AT5G16450	AT3G02770	0.305559	retention	retention
AT1G66850	AT5G38180	0.989021	loss	retention
AT5G16380	AT3G07470	0.93689	loss	loss
AT5G37160	AT5G37140	0.941252	loss	retention
AT3G48690	AT3G48700	0.992756	loss	loss
AT3G05950	AT3G04200	0.934578	loss	loss
AT1G79650	AT1G16190	0.462882	retention	retention
AT2G40090	AT1G65950	0.968436	loss	loss
AT1G59670	AT1G59700	0.983904	loss	loss
AT4G03450	AT4G03480	0.977891	loss	loss
AT2G32450	AT1G05150	0.506756	loss	retention
AT5G40540	AT3G27560	0.519839	retention	loss
AT5G14320	AT1G77750	0.977166	loss	loss
AT5G05430	AT3G09160	0.999023	loss	loss
AT1G55510	AT3G13450	0.321864	loss	retention
AT4G26910	AT5G55070	0.533459	loss	retention
AT3G16490	AT1G51960	0.933494	retention	retention
AT5G03360	AT4G26380	0.995342	loss	loss
AT1G70310	AT1G23820	0.442468	loss	retention
AT4G39640	AT4G39650	0.919143	loss	retention
AT1G37150	AT2G25710	0.529452	loss	loss
AT1G14550	AT1G14540	0.53805	loss	retention
AT5G14540	AT3G01560	0.933897	loss	retention
AT2G02390	AT2G02380	0.436773	loss	retention
AT2G17080	AT2G17070	0.190146	retention	retention
AT2G17390	AT4G35450	0.937163	retention	loss
AT5G21100	AT5G21105	0.963734	retention	loss
AT5G41700	AT1G64230	0.214475	loss	loss
AT5G26900	AT5G27080	0.91294	loss	loss
AT4G35310	AT2G17290	0.490485	retention	loss
AT1G63200	AT1G63190	0.983894	loss	retention
AT1G50060	AT1G50050	0.950586	loss	loss
AT5G09920	AT4G15950	0.958351	loss	loss
AT4G22650	AT4G22640	0.998541	loss	retention
AT3G16320	AT2G20000	0.915846	loss	loss
AT5G46940	AT5G38610	0.990808	loss	loss
AT2G35585	AT1G31940	0.922929	retention	retention
AT5G52170	AT4G25530	0.979375	loss	loss
AT5G50770	AT4G10020	0.963591	loss	loss
AT3G46060	AT5G59840	0.336981	retention	retention
AT4G11080	AT4G23800	0.501819	retention	loss
AT4G27650	AT3G58390	0.961124	loss	loss
AT1G17250	AT1G72300	0.938773	retention	loss
AT4G02360	AT1G02813	0.922115	retention	retention
AT4G02300	AT4G02320	0.962174	retention	retention
AT5G02860	AT2G18940	0.916654	loss	loss
AT4G10560	AT2G28460	0.975217	loss	loss
AT5G51870	AT5G51860	0.918402	retention	retention
AT2G22750	AT4G37850	0.947856	retention	loss
AT2G40910	AT4G19940	0.978213	loss	loss
AT2G39480	AT3G55320	0.418099	retention	retention
AT1G68340	AT1G25370	0.933894	retention	retention
AT4G01850	AT1G02500	0.230034	loss	loss
AT2G36620	AT3G53020	0.304425	loss	retention
AT5G44380	AT5G44390	0.982535	loss	retention
AT5G23800	AT5G23770	0.996782	loss	retention
AT3G21850	AT3G21860	0.00541137
AT1G59830	AT1G10430	0.410986	retention	retention
AT3G24850	AT1G32030	0.997139	loss	loss
AT1G19780	AT1G15990	0.315593	loss	loss
AT1G05450	AT2G48140	0.976522	loss	loss
AT1G60130	AT1G57570	0.984881	loss	loss
AT1G66950	AT2G36380	0.282702	loss	loss
AT5G59910	AT3G45980	0.399469	retention	retention
AT5G35370	AT4G32300	0.921848	loss	loss
AT4G28090	AT4G38420	0.949556	loss	loss
AT5G38480	AT3G02520	0.515235	loss	loss
AT5G40680	AT3G27150	0.917033	loss	loss
AT5G38180	AT5G38195	0.980149	loss	loss
AT3G28940	AT5G39730	0.948574	loss	retention
AT5G61790	AT5G07340	0.43113	loss	loss
AT1G71400	AT1G71390	0.996538
AT5G55240	AT4G26740	0.489534	retention	retention
AT5G26830	AT1G17960	0.910457	loss	loss
AT5G59910	AT3G46030	0.340941	loss	loss
AT2G26390	AT2G25240	0.979268	loss	loss
AT3G56800	AT2G27030	0.467827	loss	loss
AT5G41540	AT5G41550	0.979447	loss	loss
AT3G29240	AT1G33780	0.914364	loss	loss
AT4G39753	AT4G39756	0.999769	retention	loss
AT4G38840	AT2G21210	0.532189	retention	retention
AT2G13630	AT3G04660	0.993846	loss	loss
AT3G45970	AT4G38400	0.430042	loss	loss
AT3G12560	AT5G13820	0.970794	loss	loss
AT1G51420	AT2G35840	0.925787	loss	loss
AT3G21260	AT1G21360	0.927514	loss	loss
AT1G55430	AT5G42280	0.945145	loss	loss
AT1G07140	AT2G30060	0.409078	retention	loss
AT1G16760	AT1G78940	0.486232	loss	retention
AT4G04790	AT4G21880	0.984421	retention	retention
AT1G28610	AT2G27360	0.935293	loss	loss
AT5G04870	AT3G10660	0.48199	retention	retention
AT3G11910	AT5G06600	0.469374	retention	retention
AT5G03930	AT5G03920	0.999969	loss	retention
AT5G38150	AT1G66840	0.965055	retention	retention
AT5G28650	AT3G04670	0.515164	retention	retention
AT3G05280	AT5G27490	0.513208	loss	retention
AT5G65260	AT5G10350	0.462916	loss	retention
AT5G37900	AT1G66620	0.933864	loss	loss
AT4G26010	AT1G34510	0.956732	loss	loss
AT1G29390	AT1G29395	0.470012	loss	loss
AT5G35640	AT4G20480	0.99943	loss	loss
AT3G03050	AT5G16910	0.387418	loss	retention
AT5G15890	AT3G02440	0.928903	retention	loss
AT1G53270	AT2G13610	0.922443	loss	loss
AT1G77000	AT1G21410	0.497421	retention	retention
AT3G07010	AT5G48900	0.404627	retention	retention
AT4G24810	AT5G50330	0.919304	loss	retention
AT2G32140	AT1G65390	0.997206	loss	loss
AT5G09740	AT5G64610	0.441593	retention	retention
AT1G64280	AT4G26120	0.945327	loss	loss
AT1G50280	AT3G19850	0.912501	retention	retention
AT3G58290	AT3G58280	0.999208	loss	retention
AT1G10570	AT1G60220	0.955499	retention	retention
AT4G12400	AT4G22670	0.987485	retention	loss
AT5G18770	AT5G18780	0.999429	retention	retention
AT1G48230	AT3G17430	0.293548	retention	retention
AT1G16910	AT1G78815	0.925753	loss	loss
AT2G19500	AT4G29740	0.940511	retention	retention
AT4G00680	AT1G01750	0.31731	retention	retention
AT5G12030	AT5G12020	0.226197	loss	retention
AT5G15840	AT5G15850	0.988741	retention	retention
AT1G52360	AT3G15980	0.429376	loss	retention
AT1G03040	AT4G02590	0.491634	retention	retention
AT5G56910	AT5G56920	0.972074	loss	loss
AT2G19060	AT2G19050	0.933813	loss	retention
AT5G03180	AT3G09760	0.988945	retention	retention
AT4G33985	AT2G15610	0.961695	loss	loss
AT5G42955	AT4G07515	0.949833	loss	loss
AT2G32730	AT1G04810	0.314496	loss	retention
AT2G36830	AT3G26520	0.516402	loss	loss
AT1G48800	AT1G48820	0.995196
AT3G20190	AT1G50610	0.493935	retention	retention
AT5G38650	AT1G67250	0.53378	loss	retention
AT1G48660	AT1G48670	0.96372	loss	loss
AT2G45080	AT3G60550	0.529453	retention	retention
AT2G37450	AT2G37460	0.97086	loss	loss
AT2G38100	AT3G54140	0.950439	retention	retention
AT1G02580	AT4G02020	0.971789	retention	retention
AT2G22890	AT4G27030	0.960375	loss	loss
AT3G09200	AT3G11250	0.210627	loss	loss
AT5G46070	AT1G03830	0.938914	loss	loss
AT3G61040	AT2G45570	0.937916	loss	retention
AT4G01140	AT4G23720	0.947854	loss	loss
AT4G39090	AT2G21430	0.539388	retention	retention
AT3G47560	AT3G47590	0.927921	paralogous	retention
AT1G49240	AT3G18780	0.262128	loss	loss
AT2G36180	AT5G17470	0.952165	loss	loss
AT2G18170	AT4G36450	0.513089	loss	retention
AT4G38560	AT2G20960	0.951515	retention	retention
AT1G79880	AT4G32720	0.938791	loss	loss
AT1G27240	AT1G24210	0.998739	loss	loss
AT2G22970	AT2G22920	0.911232
AT5G16070	AT3G02530	0.161572	loss	retention
AT5G19110	AT5G19100	0.973432	retention	retention
AT5G37420	AT1G66110	0.998563	loss	loss
AT3G43250	AT2G32050	0.922268	loss	loss
AT4G26430	AT5G56280	0.36642	retention	retention
AT1G21810	AT1G77580	0.938399	loss	retention
AT5G49710	AT1G44770	0.951311	loss	loss
AT5G47480	AT5G47490	0.959152	loss	retention
AT1G11080	AT4G15100	0.961961	loss	loss
AT4G32140	AT3G07080	0.977278	loss	loss
AT1G04600	AT2G33240	0.481065	loss	retention
AT3G54250	AT2G38700	0.276539	loss	retention
AT4G33610	AT1G55990	0.0345837	loss	loss
AT5G17540	AT3G03480	0.917435	retention	retention
AT3G61430	AT2G45960	0.431627	loss	loss
AT1G52100	AT5G35940	0.974833	loss	loss
AT3G59640	AT2G43630	0.981224	loss	retention
AT3G46270	AT3G46280	0.964685	loss	retention
AT3G45710	AT3G45700	0.48286	loss	loss
AT3G01480	AT3G15520	0.973328	loss	loss
AT1G50560	AT1G50520	0.327006	loss	loss
AT5G43740	AT5G43730	1
AT1G65880	AT1G65890	0.921202
AT4G03160	AT4G03170	0.99772	loss	retention
AT3G15610	AT1G52730	0.442499	loss	retention
AT1G69700	AT1G74520	0.913353	loss	loss
AT3G53280	AT3G44250	0.966492	loss	loss
AT2G33130	AT2G20660	0.996897	loss	loss
AT4G29350	AT2G19760	0.52796	loss	retention
AT3G58040	AT2G41980	0.273229	loss	retention
AT4G14780	AT3G22750	0.448896	retention	retention
AT1G63880	AT1G63870	0.985983	retention	loss
AT1G04490	AT2G33360	0.950034	retention	retention
AT4G10490	AT4G10500	0.918757	retention	retention
AT4G26300	AT1G66530	0.236361	loss	loss
AT3G09440	AT5G02490	0.37596	loss	retention
AT5G27920	AT5G01720	0.917379	loss	loss
AT1G78460	AT1G17100	0.918181	retention	retention
AT3G60270	AT3G60280	0.988686	loss	retention
AT5G52310	AT5G52300	0.980034	loss	retention
AT1G17070	AT2G42330	0.945089	loss	loss
AT3G19030	AT1G49500	0.992998	retention	loss
AT2G27330	AT5G06210	0.935434	loss	loss
AT4G09420	AT1G72850	0.988986	loss	loss
AT4G21600	AT4G21590	0.950023	loss	retention
AT1G61790	AT1G11560	0.943582	loss	retention
AT4G25630	AT5G52470	0.344544	loss	retention
AT4G25920	AT5G46140	0.983829	loss	loss
AT4G19150	AT2G03430	0.98376	loss	loss
AT4G38870	AT2G21930	0.991201	loss	loss
AT4G25490	AT4G25470	0.178428
AT5G47340	AT4G17480	0.927012	loss	retention
AT2G43820	AT2G43840	0.946221	retention	retention
AT3G06640	AT5G49470	0.962048	loss	retention
AT5G05180	AT3G10880	0.925345	retention	retention
AT5G49160	AT4G13610	0.972928	loss	loss
AT2G20560	AT4G28480	0.468185	retention	retention
AT1G60320	AT1G57830	0.956699	loss	loss
AT3G17100	AT3G06590	0.934554	loss	loss
AT4G15700	AT4G15690	0.0490588	loss	retention
AT1G78680	AT1G78660	0.930654	retention	retention
AT5G15840	AT3G02380	0.963302	retention	retention
AT3G04450	AT5G29000	0.981161	loss	loss
AT3G28007	AT5G40260	0.921419	retention	retention
AT5G21130	AT2G27080	0.97538	loss	loss
AT4G14760	AT3G22790	0.964861	loss	loss
AT3G60690	AT2G45210	0.949906	retention	retention
AT3G46530	AT3G46730	0.99873	loss	loss
AT2G16870	AT1G64070	0.991259	loss	loss
AT3G10030	AT3G18680	0.969427	loss	loss
AT4G37640	AT2G22950	0.539553	loss	retention
AT1G73230	AT1G17880	0.171167	retention	retention
AT5G24940	AT5G10740	0.486648	retention	retention
AT3G46690	AT3G46680	0.930318	loss	retention
AT2G36050	AT3G52540	0.95541	loss	retention
AT4G08790	AT5G12040	0.960841	loss	loss
AT2G32620	AT2G32610	0.532629
AT1G52070	AT1G52060	0.321992	loss	retention
AT4G11190	AT4G11210	0.522331	loss	loss
AT4G36810	AT2G18620	0.91335	retention	retention
AT2G32070	AT1G80780	0.523629	loss	loss
AT2G39250	AT3G54990	0.91193	loss	retention
AT4G27790	AT5G08580	0.955239	loss	loss
AT5G40090	AT1G17610	0.994583	loss	loss
AT4G25020	AT1G33520	0.920607	loss	loss
AT1G22760	AT1G71770	0.518249	retention	retention
AT3G29750	AT5G25920	0.951017	loss	loss
AT1G31530	AT1G31500	0.9395	loss	retention
AT4G31900	AT2G25170	0.910247	loss	retention
AT2G39460	AT3G55280	0.357995	loss	retention
AT1G80600	AT5G46180	0.973466	loss	loss
AT3G19880	AT4G05080	0.998808	loss	loss
AT5G07190	AT5G62200	0.922443	retention	retention
AT1G01610	AT4G00400	0.472382	loss	retention
AT5G18640	AT5G18630	0.434483	loss	retention
AT2G14540	AT1G62170	0.978097	loss	loss
AT2G45550	AT2G45570	0.970318	loss	loss
AT3G58680	AT2G42680	0.524629	loss	retention
AT2G44810	AT4G16820	0.951123	loss	loss
AT2G26850	AT2G32560	0.936748	loss	loss
AT4G11590	AT1G31000	0.942112	loss	loss
AT1G74350	AT5G04050	0.936494	loss	loss
AT5G27650	AT3G05430	0.971087	loss	loss
AT1G53310	AT3G14940	0.380669	retention	retention
AT2G17630	AT4G35630	0.526048	loss	retention
AT4G33230	AT2G26450	0.469473	retention	retention
AT5G65070	AT5G65080	0.977975	loss	loss
AT5G07190	AT5G62210	0.9779	retention	retention
AT3G53460	AT2G37220	0.478235	loss	retention
AT2G29600	AT2G29800	0.998991	loss	loss
AT1G58330	AT1G09950	0.940717	loss	retention
AT2G44100	AT3G59920	0.446672	retention	retention
AT3G52580	AT2G36160	0.0925825	loss	retention
AT3G62410	AT2G47400	0.534516	loss	loss
AT3G27473	AT5G42840	0.913678	loss	loss
AT4G39190	AT2G21560	0.976416	retention	retention
AT4G35750	AT3G10210	0.955928	loss	loss
AT3G18850	AT1G75020	0.922383	loss	loss
AT3G51690	AT3G51700	0.994316	loss	loss
AT1G49660	AT1G49650	0.991182	retention	retention
AT3G52570	AT4G10030	0.990646	loss	loss
AT4G25680	AT4G25660	0.419677
AT1G20100	AT1G75860	0.923176	retention	retention
AT5G17010	AT3G03090	0.913702	retention	retention
AT1G52220	AT2G46820	0.936732	loss	loss
AT5G47170	AT1G01130	0.942071	loss	loss
AT2G29780	AT2G29770	0.999717	loss	retention
AT3G20100	AT3G20130	0.952464	retention	loss
AT2G33790	AT1G28290	0.978405	retention	retention
AT1G59610	AT1G10290	0.456278	loss	retention
AT1G19930	AT1G60570	0.999996	loss	loss
AT5G03570	AT2G38460	0.929323	loss	loss
AT5G52320	AT1G65340	0.972107	loss	loss
AT4G39910	AT2G22310	0.300246	loss	loss
AT1G48390	AT1G47920	0.997658	loss	loss
AT1G04970	AT3G20270	0.939624	loss	loss
AT2G35520	AT1G32210	0.368781	loss	loss
AT1G30630	AT2G34840	0.441411	retention	loss
AT1G66620	AT5G37870	0.97312	loss	loss
AT1G02670	AT1G05120	0.945244	loss	loss
AT5G53870	AT4G27520	0.991383	retention	retention
AT2G14290	AT5G25290	0.965907	loss	loss
AT4G37560	AT4G37550	0.258178	loss	loss
AT4G04760	AT4G04750	0.979041	loss	retention
AT1G54640	AT1G32600	0.996006	loss	loss
AT5G54610	AT5G54620	0.969666	loss	loss
AT4G27820	AT4G27830	0.472367
AT1G01630	AT1G14820	0.968509	loss	loss
AT1G65290	AT2G44620	0.937116	loss	loss
AT5G06660	AT3G12030	0.346952	loss	retention
AT3G03880	AT4G20300	0.966645	loss	loss
AT5G17220	AT3G03190	0.939347	retention	retention
AT1G15930	AT2G32060	0.345642	loss	loss
AT1G68170	AT1G25270	0.926684	retention	loss
AT1G48630	AT3G18130	0.200427	retention	retention
AT2G30630	AT1G06750	0.497903	retention	retention
AT4G31940	AT2G25160	0.951473	retention	retention
AT1G03170	AT4G02810	0.917109	retention	retention
AT2G33340	AT1G04510	0.515758	loss	retention
AT1G73010	AT1G17710	0.499813	retention	retention
AT3G58190	AT2G42440	0.924345	retention	retention
AT5G48400	AT5G48410	0.497882	loss	retention
AT3G43720	AT2G27130	0.994969	loss	loss
AT3G16980	AT4G16265	0.387857	loss	loss
AT1G21750	AT1G77510	0.507602	retention	retention
AT1G61210	AT1G11160	0.976888	retention	loss
AT5G60680	AT3G45210	0.968016	loss	retention
AT1G12310	AT1G62820	0.484629	loss	retention
AT1G57790	AT3G18720	0.957664	loss	loss
AT2G20240	AT4G28760	0.928011	retention	retention
AT2G41840	AT3G57490	0.526713	loss	retention
AT4G09510	AT1G35580	0.523105	retention	retention
AT5G18570	AT1G07615	0.949603	loss	loss
AT2G29980	AT3G12120	0.912509	loss	loss
AT4G28706	AT5G43910	0.946125	loss	loss
AT5G64400	AT5G09570	0.960276	loss	loss
AT2G33010	AT2G33000	0.999705	loss	retention
AT4G04510	AT4G04500	0.953094	retention	retention
AT5G65430	AT5G10450	0.444618	loss	retention
AT1G75460	AT1G19740	0.363345	retention	retention
AT1G47670	AT4G35180	0.960272	loss	loss
AT5G48990	AT2G20380	0.992944	loss	loss
AT4G33905	AT2G14860	0.938757	loss	loss
AT3G02920	AT2G24490	0.921443	loss	loss
AT5G40490	AT1G17640	0.921771	loss	loss
AT1G36510	AT3G32260	0.995853	loss	loss
AT3G44110	AT5G22060	0.281427	loss	retention
AT5G59310	AT5G59320	0.364762	loss	retention
AT3G49240	AT1G10270	0.914077	loss	loss
AT2G18990	AT3G25580	0.358138	loss	loss
AT4G34610	AT2G16400	0.919996	retention	retention
AT3G53210	AT1G75500	0.927338	loss	loss
AT4G31230	AT2G24370	0.489706	retention	retention
AT1G74450	AT1G18740	0.534018	retention	retention
AT4G18375	AT5G46190	0.952259	retention	retention
AT1G23020	AT5G50160	0.971343	loss	loss
AT3G16220	AT3G16230	0.981626	retention	retention
AT5G41780	AT1G64320	0.918254	retention	loss
AT4G19640	AT5G45130	0.24452	retention	retention
AT5G22980	AT3G45010	0.917339	retention	retention
AT4G09570	AT1G35670	0.336691	retention	retention
AT3G15510	AT1G52880	0.507926	retention	retention
AT1G16350	AT1G79470	0.510543	retention	retention
AT2G26960	AT2G26950	0.992032	loss	retention
AT5G47200	AT4G17530	0.26243	retention	retention
AT1G15280	AT1G80000	0.963776	retention	retention
AT3G57930	AT2G42190	0.952739	retention	loss
AT1G59660	AT1G10390	0.926256	loss	loss
AT5G17470	AT3G03410	0.975503	retention	retention
AT4G15370	AT4G15340	0.462747	loss	loss
AT2G44470	AT2G44460	0.958282	retention	retention
AT2G28030	AT2G28010	0.996243
AT5G16240	AT3G02630	0.467616	loss	retention
AT5G57530	AT4G25820	0.441864	loss	retention
AT5G26740	AT3G05940	0.520231	loss	loss
AT4G24920	AT5G50460	0.0996853	loss	loss
AT3G45430	AT5G60310	0.983948	loss	loss
AT3G45810	AT5G60010	0.448441	retention	retention
AT5G13380	AT5G13350	0.984658	loss	retention
AT5G44170	AT1G73320	0.972621	loss	loss
AT1G24530	AT5G50120	0.915763	loss	loss
AT3G62000	AT3G61990	0.994101	loss	retention
AT5G11060	AT5G25220	0.499109	retention	retention
AT3G23590	AT2G48110	0.923645	loss	loss
AT5G59590	AT5G59580	0.938483	loss	retention
AT1G29450	AT1G29500	0.177423	loss	loss
AT5G45710	AT4G18870	0.987494	loss	retention
AT1G62020	AT2G21390	0.147095	loss	loss
AT1G10960	AT1G60950	0.40821	loss	retention
AT3G53980	AT2G37870	0.974852	retention	retention
AT5G01990	AT1G71090	0.930851	loss	loss
AT3G53700	AT3G09060	0.994402	loss	loss
AT4G09930	AT1G33970	0.928818	loss	loss
AT4G12240	AT5G52010	0.944933	loss	loss
AT5G27950	AT1G55550	0.917398	loss	loss
AT1G63800	AT5G41340	0.455573	loss	retention
AT2G36300	AT3G52760	0.538595	loss	retention
AT4G26270	AT5G56630	0.441525	retention	retention
AT4G13170	AT3G24830	0.364137	loss	retention
AT3G07000	AT3G06990	0.411776	loss	loss
AT1G75890	AT1G75880	0.930464	loss	loss
AT1G19390	AT4G31100	0.9444	loss	loss
AT5G46450	AT5G46470	0.964863
AT5G60470	AT3G45260	0.938444	loss	retention
AT2G17820	AT2G47430	0.964429	loss	loss
AT1G15390	AT5G14660	0.962816	loss	loss
AT5G45250	AT4G19530	0.98178	retention	loss
AT2G12900	AT2G13150	0.999048	loss	loss
AT4G15440	AT5G42650	0.957437	loss	loss
AT3G62790	AT2G47690	0.30305	loss	loss
AT1G69670	AT1G26830	0.455522	loss	loss
AT3G26270	AT3G26280	0.993636	loss	loss
AT3G05190	AT5G27410	0.387762	loss	retention
AT5G59850	AT3G46040	0.153042	loss	loss
AT5G59150	AT3G46830	0.309296	retention	retention
AT2G34500	AT2G34490	0.421123	loss	retention
AT3G53320	AT2G37070	0.991285	retention	retention
AT4G19370	AT1G31720	0.945076	loss	loss
AT3G11750	AT5G62980	0.923361	loss	loss
AT3G23650	AT2G16620	0.998579	loss	loss
AT1G23840	AT1G23830	0.984983	loss	loss
AT2G34620	AT2G03050	0.927263	loss	loss
AT5G07860	AT5G07870	0.190127	loss	loss
AT1G12780	AT1G63180	0.38068	loss	retention
AT4G32830	AT2G25880	0.333377	loss	retention
AT3G54560	AT2G38810	0.424114	loss	retention
AT1G72760	AT1G17540	0.939159	retention	retention
AT4G04620	AT4G21980	0.491104	loss	retention
AT5G11890	AT1G17620	0.985796	loss	loss
AT4G30170	AT2G18980	0.47028	loss	retention
AT5G03340	AT3G09840	0.339337	retention	retention
AT1G64180	AT5G41620	0.946671	retention	retention
AT4G11530	AT4G23220	0.922268	retention	retention
AT4G26530	AT4G26520	0.107102	loss	retention
AT1G29110	AT2G34080	0.924135	loss	retention
AT1G33770	AT4G10010	0.437727	loss	loss
AT1G22900	AT1G65870	0.94031	loss	loss
AT1G50430	AT3G52940	0.953212	loss	loss
AT3G04960	AT4G27980	0.952284	loss	loss
AT5G49290	AT2G25470	0.99312	loss	loss
AT5G01280	AT3G09000	0.954361	retention	loss
AT5G64890	AT5G64900	0.963212	loss	retention
AT2G41630	AT3G57370	0.997368	loss	loss
AT4G15270	AT3G21790	0.962075	loss	loss
AT4G37340	AT4G37360	0.96186	loss	loss
AT4G15120	AT3G22160	0.945767	retention	retention
AT5G41140	AT1G63300	0.91858	retention	loss
AT5G25470	AT5G25475	0.989724	loss	retention
AT2G23260	AT2G23250	0.925095
AT4G12720	AT2G04450	0.9615	loss	loss
AT3G04680	AT5G39930	0.971918	loss	loss
AT3G43110	AT5G20790	0.924242	loss	retention
AT3G52590	AT2G36170	0.240191	loss	loss
AT5G49470	AT3G06630	0.954991	loss	retention
AT3G08770	AT5G01870	0.971108	loss	retention
AT3G28940	AT3G28930	0.2728	retention	retention
AT4G02840	AT3G07590	0.438517	loss	loss
AT5G39720	AT3G28950	0.996522	retention	retention
AT4G16563	AT5G45120	0.93797	loss	loss
AT1G20730	AT1G20680	0.991082	loss	retention
AT3G44630	AT3G44400	0.994937	loss	loss
AT5G37930	AT1G66650	0.976784	loss	loss

## Sheet: S9_Table
S9 Table. The number of branches undergoing positive and purifying selection in bootstrap analysis.
1. WGD (Whole-genome duplication), Tandem (Tandem Duplication)
2. High diversified duplicates (High), Low diversified duplicates (Low)
3. The number of branches with either postive or purifying selection.
4. P-values were caluculated by chi-square test to compare the proportion of positive or purifing selection in all genes.
Bootstrapped round	B. rapa																A. lyrata
	Positive selection								Purifying selection								Positive selection								Purifying selection
	WGD1				Tandem1				WGD1				Tandem1				WGD1				Tandem1				WGD1				Tandem1
	High2		Low2		High2		Low2		High2		Low2		High2		Low2		High2		Low2		High2		Low2		High2		Low2		High2		Low2
	Number3	P-values 4	Number3	P-values 4	Number3	P-values 4	Number3	P-values 4	Number3	P-values 4	Number3	P-values 4	Number3	P-values 4	Number3	P-values 4	Number3	P-values 4	Number3	P-values 4	Number3	P-values 4	Number3	P-values 4	Number3	P-values 4	Number3	P-values 4	Number3	P-values 4	Number3	P-values 4
1	5	0.99822	1	0.25163	5	0.015214	0	0.91312	155	0.050899	261	0.028116	39	0.54153	5	0.71512	6	0.93793	2	0.055463	14	0.00084553	0	0.64037	179	0.0057742	448	0.0015756	112	0.15677	20	0.24578
2	6	0.96832	1	0.20554	5	0.024095	0	0.9056	159	0.067168	265	0.024082	36	0.30944	5	0.70249	7	0.99683	2	0.068244	12	0.0056218	0	0.65347	191	0.088996	420	0.0069054	101	0.055127	20	0.30922
3	5	0.99822	1	0.25163	5	0.015214	0	0.91312	155	0.019723	279	0.010495	39	0.42661	5	0.66982	7	0.99683	2	0.068244	12	0.0056218	0	0.65347	185	0.038222	438	0.0011033	95	0.015599	17	0.11947
4	6	0.96832	1	0.20554	5	0.024095	0	0.9056	170	0.13509	263	0.060514	40	0.49524	5	0.66982	7	0.99965	2	0.055463	13	0.0027397	0	0.64037	207	0.14093	436	0.012171	110	0.084927	20	0.21711
5	6	0.96832	1	0.20554	5	0.024095	0	0.9056	165	0.073622	271	0.027907	38	0.35621	5	0.66732	7	0.99965	2	0.055463	13	0.0027397	0	0.64037	206	0.11036	447	0.005312	105	0.031622	20	0.20754
6	6	0.96832	1	0.20554	5	0.024095	0	0.9056	168	0.070277	279	0.019438	36	0.20669	5	0.64495	7	0.99965	2	0.055463	13	0.0027397	0	0.64037	196	0.088235	434	0.0043337	103	0.048027	17	0.10174
7	6	0.96832	1	0.20554	5	0.024095	0	0.9056	162	0.029022	286	0.0097822	37	0.24616	5	0.64001	7	0.99683	2	0.068244	12	0.0056218	0	0.65347	199	0.10822	435	0.0048899	100	0.024336	20	0.25671
8	6	0.96832	1	0.20554	5	0.024095	0	0.9056	164	0.051389	279	0.01529	36	0.22238	5	0.65486	7	0.99683	2	0.068244	12	0.0056218	0	0.65347	205	0.17559	433	0.0074957	100	0.021569	20	0.24794
9	6	0.96832	1	0.20554	5	0.024095	0	0.9056	162	0.022301	289	0.0094097	38	0.27556	6	0.81161	6	0.93793	2	0.055463	14	0.00084553	0	0.64037	177	0.0087872	435	0.0024241	111	0.19697	19	0.21475
10	6	0.96832	1	0.20554	5	0.024095	0	0.9056	159	0.080912	261	0.029796	36	0.33046	5	0.71259	6	0.98877	2	0.08385	12	0.0037315	0	0.66683	177	0.029189	413	0.0049454	102	0.1065	21	0.45201
11	5	0.9948	1	0.20554	6	0.0036696	0	0.9056	155	0.027358	271	0.0185	41	0.6061	5	0.68487	7	0.99683	2	0.068244	12	0.0056218	0	0.65347	205	0.38426	402	0.028051	98	0.038799	20	0.32747
12	6	0.96832	1	0.20554	5	0.024095	0	0.9056	167	0.062185	280	0.017369	36	0.20669	5	0.64495	7	0.99683	2	0.068244	12	0.0056218	0	0.65347	198	0.15147	428	0.0043886	95	0.013712	18	0.1617
13	5	0.9948	1	0.20554	6	0.0036696	0	0.9056	149	0.014328	273	0.010652	40	0.56735	5	0.69745	7	0.99683	2	0.068244	12	0.0056218	0	0.65347	204	0.35798	401	0.030708	99	0.046727	21	0.41469
14	6	0.96832	1	0.20554	5	0.024095	0	0.9056	173	0.092515	277	0.035726	40	0.39266	5	0.62772	7	0.99965	2	0.055463	13	0.0027397	0	0.64037	185	0.049277	419	0.0061331	104	0.10057	20	0.31956
15	6	0.96832	1	0.20554	5	0.024095	0	0.9056	160	0.029859	283	0.0095395	36	0.22238	5	0.65486	6	0.98877	2	0.08385	12	0.0037315	0	0.66683	183	0.016073	446	0.0011271	101	0.033248	20	0.26572
16	6	0.96832	1	0.20554	5	0.024095	0	0.9056	173	0.11884	274	0.035304	37	0.25048	5	0.64248	7	0.99683	2	0.068244	12	0.0056218	0	0.65347	190	0.10911	416	0.0060075	97	0.034984	19	0.25732
17	6	0.96832	1	0.20554	5	0.024095	0	0.9056	165	0.1049	262	0.046607	39	0.46978	5	0.68738	7	0.99683	2	0.068244	12	0.0056218	0	0.65347	205	0.16192	440	0.0042794	98	0.01294	18	0.12953
18	5	0.99822	1	0.25163	5	0.015214	0	0.91312	148	0.021696	265	0.014726	39	0.56177	5	0.7227	6	0.98877	2	0.08385	12	0.0037315	0	0.66683	181	0.017165	437	0.0018164	103	0.061245	20	0.28686
19	6	0.96832	1	0.20554	5	0.024095	0	0.9056	161	0.02651	287	0.0081311	36	0.2029	5	0.64248	6	0.96775	2	0.068244	13	0.0017832	0	0.65347	179	0.0075362	449	0.00095979	108	0.10138	17	0.098487
20	6	0.96832	1	0.20554	5	0.024095	0	0.9056	171	0.10389	271	0.043216	40	0.43938	5	0.64742	7	0.99683	2	0.068244	12	0.0056218	0	0.65347	188	0.11236	410	0.0072311	97	0.04412	19	0.27607
21	6	0.96832	1	0.20554	5	0.024095	0	0.9056	174	0.18638	261	0.080786	40	0.48256	5	0.66483	6	0.96775	2	0.068244	13	0.0017832	0	0.65347	179	0.025261	424	0.0028055	104	0.11085	17	0.13414
22	6	0.96832	1	0.20554	5	0.024095	0	0.9056	158	0.041839	269	0.023216	40	0.53413	5	0.68487	7	0.99683	2	0.068244	12	0.0056218	0	0.65347	195	0.15818	418	0.0064443	96	0.024706	18	0.18193
23	6	0.99542	1	0.16754	6	0.006231	0	0.89815	167	0.051525	280	0.021967	40	0.40983	5	0.63508	6	0.98877	2	0.08385	12	0.0037315	0	0.66683	177	0.023026	425	0.0018328	99	0.055218	18	0.19656
24	6	0.96832	1	0.20554	5	0.024095	0	0.9056	166	0.045271	285	0.012479	36	0.19188	5	0.63508	7	0.99965	2	0.055463	13	0.0027397	0	0.64037	199	0.1812	409	0.024939	109	0.17221	19	0.22689
25	6	0.99542	1	0.16754	6	0.006231	0	0.89815	164	0.048966	276	0.022767	40	0.45151	5	0.65238	7	0.99683	2	0.068244	12	0.0056218	0	0.65347	203	0.27061	410	0.020648	101	0.052193	20	0.30415
26	6	0.96832	1	0.20554	5	0.024095	0	0.9056	162	0.052973	273	0.02111	38	0.36172	5	0.66982	7	0.99965	2	0.055463	13	0.0027397	0	0.64037	205	0.22742	421	0.014567	105	0.071378	17	0.10396
27	6	0.96832	1	0.20554	5	0.024095	0	0.9056	168	0.11843	263	0.054672	40	0.50808	5	0.67483	7	0.99174	2	0.045018	14	0.001322	0	0.62753	189	0.023934	445	0.0026433	111	0.12773	17	0.089277
28	6	0.99542	1	0.16754	6	0.006231	0	0.89815	168	0.039867	286	0.018028	41	0.42818	5	0.61551	6	0.98877	2	0.08385	12	0.0037315	0	0.66683	183	0.030211	433	0.0018604	100	0.043563	18	0.16988
29	5	0.99822	1	0.25163	5	0.015214	0	0.91312	153	0.04072	263	0.021111	37	0.40644	6	0.88781	7	0.99683	2	0.068244	12	0.0056218	0	0.65347	200	0.19357	422	0.0073916	95	0.014628	20	0.29665
30	6	0.96832	1	0.20554	5	0.024095	0	0.9056	161	0.036165	278	0.016141	39	0.39714	5	0.65735	7	0.99965	2	0.055463	13	0.0027397	0	0.64037	203	0.10533	446	0.0035645	103	0.028059	17	0.082655
31	5	0.99822	1	0.25163	5	0.015214	0	0.91312	151	0.011047	285	0.0046388	36	0.25201	5	0.67232	6	0.98877	2	0.08385	12	0.0037315	0	0.66683	179	0.013737	442	0.00088787	98	0.02566	20	0.29172
32	5	0.99822	1	0.25163	5	0.015214	0	0.91312	154	0.032558	268	0.018144	38	0.43183	6	0.87377	7	0.99965	2	0.055463	13	0.0027397	0	0.64037	203	0.087709	448	0.0040534	105	0.034428	19	0.15709
33	6	0.96832	1	0.20554	5	0.024095	0	0.9056	171	0.070211	281	0.024752	39	0.3264	5	0.62527	7	0.99965	2	0.055463	13	0.0027397	0	0.64037	197	0.058815	444	0.0037171	105	0.044223	20	0.2311
34	5	0.99822	1	0.25163	5	0.015214	0	0.91312	152	0.031789	268	0.013255	36	0.33046	5	0.71259	7	0.99965	2	0.055463	13	0.0027397	0	0.64037	195	0.12544	412	0.017962	107	0.13343	21	0.38505
35	6	0.96832	1	0.20554	5	0.024095	0	0.9056	169	0.10277	268	0.045093	40	0.47002	5	0.65984	7	0.99174	2	0.045018	14	0.001322	0	0.62753	186	0.036332	424	0.0070861	111	0.20522	19	0.21874
36	6	0.96832	1	0.20554	5	0.024095	0	0.9056	163	0.040838	279	0.017258	39	0.38004	5	0.6499	7	0.99174	2	0.045018	14	0.001322	0	0.62753	187	0.075019	403	0.023247	112	0.31889	21	0.42078
37	6	0.96832	1	0.20554	5	0.024095	0	0.9056	160	0.029859	283	0.0095395	36	0.22238	5	0.65486	7	0.99683	2	0.068244	12	0.0056218	0	0.65347	205	0.28258	416	0.014966	98	0.02566	20	0.29172
38	5	0.9948	1	0.20554	6	0.0036696	0	0.9056	152	0.028554	266	0.019042	40	0.59433	5	0.70754	7	0.99965	2	0.055463	13	0.0027397	0	0.64037	199	0.18615	411	0.019742	108	0.15365	17	0.11947
39	6	0.96832	1	0.20554	5	0.024095	0	0.9056	171	0.15573	263	0.057534	38	0.36727	5	0.67232	7	0.99965	2	0.055463	13	0.0027397	0	0.64037	207	0.18004	428	0.0166	108	0.077402	21	0.30706
40	6	0.96832	1	0.20554	5	0.024095	0	0.9056	169	0.14285	264	0.044491	36	0.26558	5	0.67984	7	0.99683	2	0.068244	12	0.0056218	0	0.65347	193	0.14949	414	0.0074223	96	0.028759	19	0.25732
41	5	0.99822	1	0.25163	5	0.015214	0	0.91312	158	0.035905	274	0.015708	38	0.37855	5	0.67733	7	0.99683	2	0.068244	12	0.0056218	0	0.65347	205	0.19011	436	0.0046548	95	0.0080778	19	0.19025
42	6	0.99542	1	0.16754	6	0.006231	0	0.89815	164	0.089514	263	0.044339	40	0.53413	5	0.68487	6	0.98877	2	0.08385	12	0.0037315	0	0.66683	181	0.036127	420	0.0038906	101	0.072044	20	0.33552
43	5	0.9948	1	0.20554	6	0.0036696	0	0.9056	148	0.0062129	284	0.0056518	41	0.56613	5	0.66982	6	0.96775	2	0.068244	13	0.0017832	0	0.65347	176	0.011524	427	0.003247	111	0.24077	18	0.17326
44	6	0.96832	1	0.20554	5	0.024095	0	0.9056	168	0.1044	268	0.038424	38	0.35621	5	0.66732	7	0.99965	2	0.055463	13	0.0027397	0	0.64037	185	0.060858	410	0.011199	109	0.23029	18	0.19096
45	5	0.99822	1	0.25163	5	0.015214	0	0.91312	156	0.01946	280	0.011279	40	0.47627	5	0.66233	7	0.99683	2	0.068244	12	0.0056218	0	0.65347	188	0.040917	439	0.0017399	97	0.017932	20	0.27967
46	5	0.99822	1	0.25163	5	0.015214	0	0.91312	157	0.054479	262	0.031707	40	0.58756	5	0.70502	6	0.98877	2	0.08385	12	0.0037315	0	0.66683	178	0.010785	446	0.00062405	97	0.019692	20	0.28686
47	6	0.96832	1	0.20554	5	0.024095	0	0.9056	169	0.094332	274	0.02676	36	0.22238	5	0.65486	6	0.98877	2	0.08385	12	0.0037315	0	0.66683	179	0.029533	423	0.0024595	100	0.064051	18	0.19468
48	5	0.99822	1	0.25163	5	0.015214	0	0.91312	158	0.034099	275	0.01487	38	0.37289	5	0.67483	6	0.96775	2	0.068244	13	0.0017832	0	0.65347	180	0.026959	422	0.0039529	103	0.090269	21	0.41166
49	6	0.96832	1	0.20554	5	0.024095	0	0.9056	158	0.018946	287	0.0071295	37	0.25929	5	0.64742	7	0.99683	2	0.068244	12	0.0056218	0	0.65347	185	0.069811	414	0.005924	101	0.079963	18	0.19845
50	6	0.96832	1	0.20554	5	0.024095	0	0.9056	167	0.089228	270	0.032869	38	0.35076	5	0.66483	7	0.99965	2	0.055463	13	0.0027397	0	0.64037	199	0.17635	412	0.019823	109	0.16854	17	0.11696
51	6	0.96832	1	0.20554	5	0.024095	0	0.9056	161	0.056445	271	0.020863	37	0.32213	5	0.67984	7	0.99965	2	0.055463	13	0.0027397	0	0.64037	205	0.32386	403	0.037095	108	0.16058	17	0.12203
52	6	0.99542	1	0.16754	6	0.006231	0	0.89815	161	0.038046	275	0.021357	41	0.5399	5	0.65984	7	0.99174	2	0.045018	14	0.001322	0	0.62753	205	0.1222	435	0.012112	112	0.12007	19	0.1633
53	5	0.9948	1	0.20554	6	0.0036696	0	0.9056	152	0.022952	269	0.017175	41	0.63979	5	0.69745	7	0.99683	2	0.068244	12	0.0056218	0	0.65347	205	0.14498	444	0.0035099	98	0.011376	18	0.12431
54	5	0.9948	1	0.20554	6	0.0036696	0	0.9056	155	0.016679	280	0.011279	41	0.54642	5	0.66233	6	0.93793	2	0.055463	14	0.00084553	0	0.64037	178	0.012255	429	0.0037146	111	0.21372	20	0.29418
55	5	0.9948	1	0.20554	6	0.0036696	0	0.9056	154	0.010657	287	0.0066705	40	0.44543	5	0.6499	7	0.99683	2	0.068244	12	0.0056218	0	0.65347	204	0.2249	424	0.0092857	99	0.026138	18	0.15231
56	5	0.9948	1	0.20554	6	0.0036696	0	0.9056	149	0.018052	269	0.013358	40	0.59433	5	0.70754	7	0.99965	2	0.055463	13	0.0027397	0	0.64037	184	0.01792	437	0.0033212	111	0.16291	19	0.19754
57	5	0.9948	1	0.20554	6	0.0036696	0	0.9056	158	0.018946	284	0.010256	40	0.43938	5	0.64742	6	0.96775	2	0.068244	13	0.0017832	0	0.65347	181	0.064486	403	0.0096562	104	0.16825	18	0.22237
58	6	0.96832	1	0.20554	5	0.024095	0	0.9056	170	0.10553	272	0.033154	37	0.27294	5	0.65486	6	0.98877	2	0.08385	12	0.0037315	0	0.66683	175	0.018523	424	0.0018148	100	0.069394	18	0.20036
59	5	0.99822	1	0.25163	5	0.015214	0	0.91312	151	0.027438	268	0.013255	37	0.39449	5	0.71259	7	0.99965	2	0.055463	13	0.0027397	0	0.64037	195	0.12921	418	0.0094625	104	0.086637	17	0.12074
60	6	0.96832	1	0.20554	5	0.024095	0	0.9056	163	0.04971	277	0.017037	36	0.23056	6	0.84014	7	0.99174	2	0.045018	14	0.001322	0	0.62753	184	0.034665	420	0.0077106	111	0.23149	19	0.23105
61	5	0.99822	1	0.25163	5	0.015214	0	0.91312	152	0.018358	278	0.007481	36	0.27967	5	0.68738	7	0.99683	2	0.068244	12	0.0056218	0	0.65347	205	0.31674	411	0.018793	98	0.029804	20	0.30415
62	5	0.99822	1	0.25163	5	0.015214	0	0.91312	158	0.051077	267	0.022955	38	0.41964	5	0.69493	7	0.99683	2	0.068244	12	0.0056218	0	0.65347	190	0.044327	438	0.002643	100	0.028244	21	0.34589
63	6	0.96832	1	0.20554	5	0.024095	0	0.9056	172	0.1309	270	0.040846	37	0.27294	5	0.65486	7	0.99965	2	0.055463	13	0.0027397	0	0.64037	185	0.067474	414	0.0062711	103	0.10735	17	0.1413
64	5	0.99822	1	0.25163	5	0.015214	0	0.91312	156	0.040977	266	0.024217	40	0.56735	5	0.69745	6	0.98877	2	0.08385	12	0.0037315	0	0.66683	180	0.017383	441	0.00087785	96	0.018111	20	0.29665
65	6	0.96832	1	0.20554	5	0.024095	0	0.9056	174	0.12185	272	0.048101	39	0.35257	6	0.82049	7	0.99683	2	0.068244	12	0.0056218	0	0.65347	188	0.026181	447	0.0014662	100	0.022915	21	0.32737
66	6	0.96832	1	0.20554	5	0.024095	0	0.9056	162	0.026142	288	0.0087518	37	0.23768	5	0.63508	7	0.99965	2	0.055463	13	0.0027397	0	0.64037	197	0.081623	435	0.0054691	106	0.068514	18	0.13631
67	6	0.96832	1	0.20554	5	0.024095	0	0.9056	173	0.096534	279	0.027419	37	0.22943	5	0.63017	7	0.99965	2	0.055463	13	0.0027397	0	0.64037	205	0.1222	438	0.0090458	108	0.064801	20	0.22104
68	6	0.96832	1	0.20554	5	0.024095	0	0.9056	160	0.054618	269	0.023216	38	0.39586	5	0.68487	6	0.98877	2	0.08385	12	0.0037315	0	0.66683	180	0.022138	434	0.0013692	98	0.03257	19	0.23741
69	6	0.96832	1	0.20554	5	0.024095	0	0.9056	165	0.1049	263	0.042019	38	0.40173	5	0.68738	7	0.99965	2	0.055463	13	0.0027397	0	0.64037	185	0.034193	432	0.0026648	103	0.066302	18	0.16331
70	6	0.96832	1	0.20554	5	0.024095	0	0.9056	160	0.029859	283	0.0095395	36	0.22238	5	0.65486	6	0.98877	2	0.08385	12	0.0037315	0	0.66683	182	0.021569	437	0.0016028	103	0.064578	17	0.11449
71	6	0.96832	1	0.20554	5	0.024095	0	0.9056	160	0.029859	283	0.0095395	36	0.22238	5	0.65486	7	0.99965	2	0.055463	13	0.0027397	0	0.64037	193	0.050684	437	0.0044306	108	0.094295	18	0.13631
72	6	0.96832	1	0.20554	5	0.024095	0	0.9056	174	0.10338	278	0.032201	38	0.27556	5	0.62772	7	0.99965	2	0.055463	13	0.0027397	0	0.64037	204	0.2249	417	0.018348	106	0.090446	18	0.15231
73	6	0.99542	1	0.16754	6	0.006231	0	0.89815	161	0.044215	272	0.025014	41	0.55953	5	0.66732	7	0.99683	2	0.068244	12	0.0056218	0	0.65347	186	0.024894	448	0.00088962	99	0.022478	17	0.10174
74	6	0.99542	1	0.16754	6	0.006231	0	0.89815	171	0.058517	283	0.025003	41	0.42818	5	0.61551	6	0.93793	2	0.055463	14	0.00084553	0	0.64037	183	0.047179	407	0.015089	112	0.32457	20	0.33552
75	6	0.96832	1	0.20554	5	0.024095	0	0.9056	175	0.13523	275	0.035445	36	0.1955	5	0.63754	7	0.99683	2	0.068244	12	0.0056218	0	0.65347	184	0.073276	412	0.0055139	98	0.0545	19	0.27848
76	6	0.96832	1	0.20554	5	0.024095	0	0.9056	166	0.043117	285	0.013272	37	0.23353	5	0.63262	7	0.99683	2	0.068244	12	0.0056218	0	0.65347	188	0.073939	419	0.0057957	102	0.074746	18	0.18193
77	5	0.99822	1	0.25163	5	0.015214	0	0.91312	157	0.01625	285	0.009097	40	0.43938	5	0.64742	6	0.96775	2	0.068244	13	0.0017832	0	0.65347	180	0.05684	401	0.01186	107	0.24812	18	0.22237
78	6	0.96832	1	0.20554	5	0.024095	0	0.9056	170	0.054131	284	0.021203	40	0.37043	5	0.61795	7	0.99174	2	0.045018	14	0.001322	0	0.62753	189	0.06156	419	0.0095172	111	0.22247	17	0.11821
79	5	0.99822	1	0.25163	5	0.015214	0	0.91312	158	0.018946	286	0.0080585	38	0.31412	5	0.64742	7	0.99965	2	0.055463	13	0.0027397	0	0.64037	190	0.033154	443	0.0024485	104	0.047361	20	0.25011
80	6	0.96832	1	0.20554	5	0.024095	0	0.9056	173	0.18245	263	0.060514	37	0.30177	5	0.66982	6	0.98877	2	0.08385	12	0.0037315	0	0.66683	182	0.020728	442	0.00094809	97	0.020313	19	0.21874
81	6	0.99542	1	0.16754	6	0.006231	0	0.89815	163	0.045084	275	0.023991	41	0.52694	5	0.65486	7	0.99965	2	0.055463	13	0.0027397	0	0.64037	185	0.072216	406	0.012846	107	0.19825	19	0.26892
82	5	0.9948	1	0.20554	6	0.0036696	0	0.9056	158	0.041839	269	0.023216	40	0.53413	5	0.68487	7	0.99965	2	0.055463	13	0.0027397	0	0.64037	206	0.17313	426	0.018142	111	0.12773	19	0.17804
83	5	0.99822	1	0.25163	5	0.015214	0	0.91312	153	0.049928	261	0.020851	36	0.36374	5	0.72776	7	0.99965	2	0.055463	13	0.0027397	0	0.64037	194	0.093728	420	0.011215	107	0.11606	20	0.28686
84	6	0.99542	1	0.16754	6	0.006231	0	0.89815	158	0.020016	283	0.010841	40	0.44543	5	0.6499	7	0.99965	2	0.055463	13	0.0027397	0	0.64037	201	0.072323	443	0.0064308	111	0.096631	19	0.15863
85	6	0.96832	1	0.20554	5	0.024095	0	0.9056	159	0.058212	266	0.02568	38	0.41964	5	0.69493	7	0.99683	2	0.068244	12	0.0056218	0	0.65347	190	0.10911	415	0.0066807	98	0.042294	19	0.25732
86	5	0.99822	1	0.25163	5	0.015214	0	0.91312	153	0.011438	284	0.0074067	40	0.47002	5	0.65984	7	0.99965	2	0.055463	13	0.0027397	0	0.64037	189	0.1008	408	0.01298	105	0.13801	19	0.25961
87	5	0.9948	1	0.20554	6	0.0036696	0	0.9056	153	0.017121	277	0.01101	40	0.51454	5	0.67733	7	0.99683	2	0.068244	12	0.0056218	0	0.65347	206	0.38722	401	0.035256	102	0.072825	19	0.24391
88	6	0.96832	1	0.20554	5	0.024095	0	0.9056	161	0.038046	276	0.019088	40	0.47002	5	0.65984	7	0.99965	2	0.055463	13	0.0027397	0	0.64037	192	0.15169	403	0.018155	104	0.12788	19	0.26657
89	6	0.96832	1	0.20554	5	0.024095	0	0.9056	173	0.088635	279	0.030623	39	0.3264	5	0.62527	6	0.98877	2	0.08385	12	0.0037315	0	0.66683	177	0.015305	431	0.0017134	101	0.059797	20	0.31695
90	6	0.96832	1	0.20554	5	0.024095	0	0.9056	170	0.071297	282	0.01866	36	0.18831	5	0.63262	6	0.96775	2	0.068244	13	0.0017832	0	0.65347	175	0.017053	421	0.0029047	105	0.14448	18	0.19656
91	6	0.99542	1	0.16754	6	0.006231	0	0.89815	160	0.05732	266	0.030521	40	0.54072	5	0.68738	7	0.99965	2	0.055463	13	0.0027397	0	0.64037	198	0.077931	441	0.0038472	105	0.050664	17	0.090261
92	5	0.99822	1	0.25163	5	0.015214	0	0.91312	153	0.049928	261	0.020851	36	0.36374	5	0.72776	6	0.93793	2	0.055463	14	0.00084553	0	0.64037	177	0.021248	413	0.0077958	111	0.29646	20	0.33823
93	5	0.99822	1	0.25163	5	0.015214	0	0.91312	152	0.039248	261	0.023541	39	0.56177	5	0.7227	7	0.99683	2	0.068244	12	0.0056218	0	0.65347	188	0.030461	444	0.0016126	103	0.045455	17	0.09956
94	6	0.99542	1	0.16754	6	0.006231	0	0.89815	172	0.069146	282	0.02631	40	0.37043	5	0.61795	6	0.98877	2	0.08385	12	0.0037315	0	0.66683	177	0.016629	429	0.0019057	101	0.063097	20	0.32218
95	6	0.96832	1	0.20554	5	0.024095	0	0.9056	170	0.10116	273	0.031511	37	0.26833	5	0.65238	7	0.99965	2	0.055463	13	0.0027397	0	0.64037	193	0.12536	406	0.022403	111	0.2601	18	0.18017
96	6	0.99542	1	0.16754	6	0.006231	0	0.89815	172	0.098049	274	0.039297	40	0.41565	5	0.63754	7	0.99174	2	0.045018	14	0.001322	0	0.62753	203	0.24569	406	0.03576	112	0.24132	17	0.11572
97	6	0.96832	1	0.20554	5	0.024095	0	0.9056	159	0.070403	263	0.028403	37	0.37697	5	0.70502	7	0.99965	2	0.055463	13	0.0027397	0	0.64037	198	0.12742	420	0.013782	108	0.12245	19	0.20889
98	6	0.99542	1	0.16754	6	0.006231	0	0.89815	169	0.054951	281	0.024752	41	0.45195	5	0.62527	6	0.96775	2	0.068244	13	0.0017832	0	0.65347	175	0.0078733	434	0.0019986	107	0.12742	21	0.37928
99	5	0.99822	1	0.25163	5	0.015214	0	0.91312	154	0.019991	280	0.0076248	36	0.261	5	0.67733	7	0.99174	2	0.045018	14	0.001322	0	0.62753	207	0.18004	428	0.0166	112	0.14052	17	0.087338
100	5	0.99822	1	0.25163	5	0.015214	0	0.91312	155	0.046043	266	0.017906	36	0.32512	5	0.71007	7	0.99683	2	0.068244	12	0.0056218	0	0.65347	185	0.025224	447	0.00077141	96	0.013594	18	0.15079

## Sheet: S10_Table
S10 Table. Artificial miRNA159 sequences replaced into the 23 nucleotides of target genes.
Target genes for knock-down	Ordered DNA fragments	Total length (bp)
AT2G31760	CAAACGCGTGTATCGATGAAGAGTTAAAGGTCTTTACAGTTTGCTTATGTCAGATCCATAATATATTTGACAAGATACTTTGTTTTTCGATAGATCTTGATCTGACGATGGAAGTATATGATTCAAAAAAGATCCCATGAGTTGAGCAGGGTAAAGAAAAGCTGCTAAGCTATGGATCCCATAAGCCCTAATCCTTGTAAAGTAAAAAAGGATTTGGTTATATGGATTGCATATCTCAGGAGCTTTAACTTGCCCTTTAATGGCTTTTACTCTTCGGATTTGTGGTAAATCATATACATCTTCTTTCACCTTCTCTATTTTTTATTTTTCTTTATTTCTACTCAACAATTATTTATTCGGATTCATCTTTAATTTTCCGTTATAATTTCTTTTTGGTAA…	538
AT2G31770	CAAACGCGTGTATCGATGAAGAGTTAAAGGTCTTTACAGTTTGCTTATGTCAGATCCATAATATATTTGACAAGATACTTTGTTTTTCGATAGATCTTGATCTGACGATGGAAGTCTACATTTCTCTTATCTTTCCATGAGTTGAGCAGGGTAAAGAAAAGCTGCTAAGCTATGGATCCCATAAGCCCTAATCCTTGTAAAGTAAAAAAGGATTTGGTTATATGGATTGCATATCTCAGGAGCTTTAACTTGCCCTTTAATGGCTTTTACTCTTCGAAAAAGACAAAAAATGTAGACATCTTCTTTCACCTTCTCTATTTTTTATTTTTCTTTATTTCTACTCAACAATTATTTATTCGGATTCATCTTTAATTTTCCGTTATAATTTCTTTTTGGTAA…	538
AT3G26270	CAAACGCGTGTATCGATGAAGAGTTAAAGGTCTTTACAGTTTGCTTATGTCAGATCCATAATATATTTGACAAGATACTTTGTTTTTCGATAGATCTTGATCTGACGATGGAAGGGAAAAAGACCGTAGAGTTTGCATGAGTTGAGCAGGGTAAAGAAAAGCTGCTAAGCTATGGATCCCATAAGCCCTAATCCTTGTAAAGTAAAAAAGGATTTGGTTATATGGATTGCATATCTCAGGAGCTTTAACTTGCCCTTTAATGGCTTTTACTCTTCCAAATTTTCTGATCTTTTTCCCATCTTCTTTCACCTTCTCTATTTTTTATTTTTCTTTATTTCTACTCAACAATTATTTATTCGGATTCATCTTTAATTTTCCGTTATAATTTCTTTTTGGTAA…	538
AT3G26280	CAAACGCGTGTATCGATGAAGAGTTAAAGGTCTTTACAGTTTGCTTATGTCAGATCCATAATATATTTGACAAGATACTTTGTTTTTCGATAGATCTTGATCTGACGATGGAAGAGAATCTAAGATCCGTGTTGCCATGAGTTGAGCAGGGTAAAGAAAAGCTGCTAAGCTATGGATCCCATAAGCCCTAATCCTTGTAAAGTAAAAAAGGATTTGGTTATATGGATTGCATATCTCAGGAGCTTTAACTTGCCCTTTAATGGCTTTTACTCTTCGCAATATGACTTTTAGATTCTCATCTTCTTTCACCTTCTCTATTTTTTATTTTTCTTTATTTCTACTCAACAATTATTTATTCGGATTCATCTTTAATTTTCCGTTATAATTTCTTTTTGGTAA…	538
AT1G18970	CAAACGCGTGTATCGATGAAGAGTTAAAGGTCTTTACAGTTTGCTTATGTCAGATCCATAATATATTTGACAAGATACTTTGTTTTTCGATAGATCTTGATCTGACGATGGAAGTTTGGAATCCCGTGCTCCGAGCATGAGTTGAGCAGGGTAAAGAAAAGCTGCTAAGCTATGGATCCCATAAGCCCTAATCCTTGTAAAGTAAAAAAGGATTTGGTTATATGGATTGCATATCTCAGGAGCTTTAACTTGCCCTTTAATGGCTTTTACTCTTCCTCGAAACCTGAGATTCCAAACATCTTCTTTCACCTTCTCTATTTTTTATTTTTCTTTATTTCTACTCAACAATTATTTATTCGGATTCATCTTTAATTTTCCGTTATAATTTCTTTTTGGTAA…	538
AT1G18980	CAAACGCGTGTATCGATGAAGAGTTAAAGGTCTTTACAGTTTGCTTATGTCAGATCCATAATATATTTGACAAGATACTTTGTTTTTCGATAGATCTTGATCTGACGATGGAAGAACGTTTTGTTAGAGAAAGCACATGAGTTGAGCAGGGTAAAGAAAAGCTGCTAAGCTATGGATCCCATAAGCCCTAATCCTTGTAAAGTAAAAAAGGATTTGGTTATATGGATTGCATATCTCAGGAGCTTTAACTTGCCCTTTAATGGCTTTTACTCTTCTGCTGTTTTGACCAAAACGTTCATCTTCTTTCACCTTCTCTATTTTTTATTTTTCTTTATTTCTACTCAACAATTATTTATTCGGATTCATCTTTAATTTTCCGTTATAATTTCTTTTTGGTAA…	538
AT1G18970 and AT1G18980	CAAACGCGTGTATCGATGAAGAGTTAAAGGTCTTTACAGTTTGCTTATGTCAGATCCATAATATATTTGACAAGATACTTTGTTTTTCGATAGATCTTGATCTGACGATGGAAGAATCAGATGGGGTATACGGGACATGAGTTGAGCAGGGTAAAGAAAAGCTGCTAAGCTATGGATCCCATAAGCCCTAATCCTTGTAAAGTAAAAAAGGATTTGGTTATATGGATTGCATATCTCAGGAGCTTTAACTTGCCCTTTAATGGCTTTTACTCTTCTCCCATCTCTCTCATCTGATTCATCTTCTTTCACCTTCTCTATTTTTTATTTTTCTTTATTTCTACTCAACAATTATTTATTCGGATTCATCTTTAATTTTCCGTTATAATTTCTTTTTGGTAA…	538
AT4G11470	CAAACGCGTGTATCGATGAAGAGTTAAAGGTCTTTACAGTTTGCTTATGTCAGATCCATAATATATTTGACAAGATACTTTGTTTTTCGATAGATCTTGATCTGACGATGGAAGGTAAACTGCTTTGGCTTGCTCCATGAGTTGAGCAGGGTAAAGAAAAGCTGCTAAGCTATGGATCCCATAAGCCCTAATCCTTGTAAAGTAAAAAAGGATTTGGTTATATGGATTGCATATCTCAGGAGCTTTAACTTGCCCTTTAATGGCTTTTACTCTTCGAGCCAACTCACGCAGTTTACCATCTTCTTTCACCTTCTCTATTTTTTATTTTTCTTTATTTCTACTCAACAATTATTTATTCGGATTCATCTTTAATTTTCCGTTATAATTTCTTTTTGGTAA…	538
AT4G11480	CAAACGCGTGTATCGATGAAGAGTTAAAGGTCTTTACAGTTTGCTTATGTCAGATCCATAATATATTTGACAAGATACTTTGTTTTTCGATAGATCTTGATCTGACGATGGAAGTATTTAGATATAATGTGACCACATGAGTTGAGCAGGGTAAAGAAAAGCTGCTAAGCTATGGATCCCATAAGCCCTAATCCTTGTAAAGTAAAAAAGGATTTGGTTATATGGATTGCATATCTCAGGAGCTTTAACTTGCCCTTTAATGGCTTTTACTCTTCTGGTTATAGGAGATCTAAATACATCTTCTTTCACCTTCTCTATTTTTTATTTTTCTTTATTTCTACTCAACAATTATTTATTCGGATTCATCTTTAATTTTCCGTTATAATTTCTTTTTGGTAA…	538
AT4G11470 and AT4G11480	CAAACGCGTGTATCGATGAAGAGTTAAAGGTCTTTACAGTTTGCTTATGTCAGATCCATAATATATTTGACAAGATACTTTGTTTTTCGATAGATCTTGATCTGACGATGGAAGACAAGTATCCGCCCGTATCTTCATGAGTTGAGCAGGGTAAAGAAAAGCTGCTAAGCTATGGATCCCATAAGCCCTAATCCTTGTAAAGTAAAAAAGGATTTGGTTATATGGATTGCATATCTCAGGAGCTTTAACTTGCCCTTTAATGGCTTTTACTCTTCAAGAGATGAACAGATACTTGTCATCTTCTTTCACCTTCTCTATTTTTTATTTTTCTTTATTTCTACTCAACAATTATTTATTCGGATTCATCTTTAATTTTCCGTTATAATTTCTTTTTGGTAA…	538
